# Supplementary material for: Multidecadal, continent-level analysis indicates agricultural practices impact wheat aphid loads more than climate change
Source: Commun Biol. 2022 Jul 28;5:761. doi: 10.1038/s42003-022-03731-z (PMC9334390; doi:10.1038/s42003-022-03731-z)
Supplement: Supplementary file 4 — Supplementary Data 1 [file 42003_2022_3731_MOESM4_ESM.xlsx]

## Sheet: aphids
Region	country or province	City	Longitude	Latitude	Year	Date (month.day)	Period	Reported units	Reported value	aphids / 100 tillers	paper
China	Sichuan	Chengdu	104.07	30.58	1995	3.01	early March	#/100 tillers	800	800	C001
China	Sichuan	Chengdu	104.07	30.58	1995	3.01	early March	#/100 tillers	200	200	C001
China	Sichuan	Chengdu	104.07	30.58	1995	3.01	early March	#/100 tillers	80	80	C001
China	Sichuan	Chengdu	104.07	30.58	1995	3.01	early March	#/100 tillers	400	400	C001
China	Sichuan	Chengdu	104.07	30.58	1995	3.1	early March	#/100 tillers	150	150	C001
China	Sichuan	Chengdu	104.07	30.58	1995	3.1	early March	#/100 tillers	450	450	C001
China	Sichuan	Chengdu	104.07	30.58	1995	3.1	early March	#/100 tillers	100	100	C001
China	Sichuan	Chengdu	104.07	30.58	1995	3.1	early March	#/100 tillers	800	800	C001
China	Sichuan	Chengdu	104.07	30.58	1995	3.2	mid March	#/100 tillers	140	140	C001
China	Sichuan	Chengdu	104.07	30.58	1995	3.2	mid March	#/100 tillers	550	550	C001
China	Sichuan	Chengdu	104.07	30.58	1995	3.2	mid March	#/100 tillers	300	300	C001
China	Sichuan	Chengdu	104.07	30.58	1995	3.2	mid March	#/100 tillers	150	150	C001
China	Sichuan	Chengdu	104.07	30.58	1995	4.01	early April	#/100 tillers	2000	2000	C001
China	Sichuan	Chengdu	104.07	30.58	1995	4.01	early April	#/100 tillers	1200	1200	C001
China	Sichuan	Chengdu	104.07	30.58	1995	4.01	early April	#/100 tillers	650	650	C001
China	Sichuan	Chengdu	104.07	30.58	1995	4.01	early April	#/100 tillers	200	200	C001
China	Sichuan	Chengdu	104.07	30.58	1995	4.1	early April	#/100 tillers	110	110	C001
China	Sichuan	Chengdu	104.07	30.58	1995	4.1	early April	#/100 tillers	1800	1800	C001
China	Sichuan	Chengdu	104.07	30.58	1995	4.1	early April	#/100 tillers	1800	1800	C001
China	Sichuan	Chengdu	104.07	30.58	1995	4.1	early April	#/100 tillers	750	750	C001
China	Sichuan	Chengdu	104.07	30.58	1995	4.2	mid April	#/100 tillers	200	200	C001
China	Sichuan	Chengdu	104.07	30.58	1995	4.2	mid April	#/100 tillers	2500	2500	C001
China	Sichuan	Chengdu	104.07	30.58	1995	4.2	mid April	#/100 tillers	550	550	C001
China	Sichuan	Chengdu	104.07	30.58	1995	4.2	mid April	#/100 tillers	2000	2000	C001
China	Sichuan	Chengdu	104.07	30.58	1995	5.01	early May	#/100 tillers	150	150	C001
China	Sichuan	Chengdu	104.07	30.58	1995	5.01	early May	#/100 tillers	800	800	C001
China	Sichuan	Chengdu	104.07	30.58	1995	5.01	early May	#/100 tillers	800	800	C001
China	Sichuan	Chengdu	104.07	30.58	1995	5.01	early May	#/100 tillers	700	700	C001
China	Henan	Jiaozuo	113.25	35.22	1999	3.05	early March	#/100 tillers	110	110	C002
China	Henan	Jiaozuo	113.25	35.22	1999	3.15	mid March	#/100 tillers	127	127	C002
China	Henan	Jiaozuo	113.25	35.22	1999	3.31	mid March	#/100 tillers	336	336	C002
China	Henan	Jiaozuo	113.25	35.22	1999	4.01	early April	#/100 tillers	388	388	C002
China	Henan	Jiaozuo	113.25	35.22	1999	4.05	early April	#/100 tillers	230	230	C002
China	Henan	Jiaozuo	113.25	35.22	1999	4.08	early April	#/100 tillers	1223	1223	C002
China	Henan	Jiaozuo	113.25	35.22	1999	4.15	mid April	#/100 tillers	3138	3138	C002
China	Henan	Jiaozuo	113.25	35.22	1999	4.26	late April	#/100 tillers	14800	14800	C002
China	Gansu	Pingliang	106.68	35.54	2003	4.3	early April	#/100 tillers	32.3	32.3	C003
China	Gansu	Pingliang	106.68	35.54	2003	5.25	late May	#/100 tillers	360	360	C003
China	Jiangsu	Xuzhou	116.94	34.77	2010	5.03	early May	#/100 tillers	100	100	C004
China	Jiangsu	Xuzhou	116.94	34.77	2010	5.1	early May	#/100 tillers	1100	1100	C004
China	Jiangsu	Xuzhou	116.94	34.77	2010	5.17	mid May	#/100 tillers	3000	3000	C004
China	jiangsu	Xuzhou	116.94	34.77	2010	5.24	late May	#/100 tillers	4000	4000	C004
China	Shandong	Chengwu	115.89	34.96	2014	4.02	early April	#/100 tillers	2.2	2.2	C005
China	Shandong	Chengwu	115.89	34.96	2014	4.09	early April	#/100 tillers	59.2	59.2	C005
China	Shandong	Chengwu	115.89	34.96	2014	4.12	mid April	#/100 tillers	82.4	82.4	C005
China	Shandong	Chengwu	115.89	34.96	2014	4.2	mid April	#/100 tillers	385.4	385.4	C005
China	Shandong	Chengwu	115.89	34.96	2014	4.25	late April	#/100 tillers	683.8	683.8	C005
China	Shandong	Chengwu	115.89	34.96	2014	4.28	late April	#/100 tillers	2712	2712	C005
China	Shandong	Chengwu	115.89	34.96	2014	4.3	late April	#/100 tillers	2100.6	2100.6	C005
China	Jiangsu	Funing	119.81	33.76	2014	3.31	late March	#/100 tillers	95	95	C006
China	Jiangsu	Funing	119.81	33.76	2014	4.07	early April	#/100 tillers	635	635	C006
China	Jiangsu	Funing	119.81	33.76	2014	4.14	mid April	#/100 tillers	575	575	C006
China	Jiangsu	Funing	119.81	33.76	2014	4.21	late April	#/100 tillers	375	375	C006
China	Jiangsu	Funing	119.81	33.76	2014	4.28	late April	#/100 tillers	208	208	C006
China	Jiangsu	Funing	119.81	33.76	2014	5.05	early May	#/100 tillers	40	40	C006
China	Jiangsu	Funing	119.81	33.76	2014	5.12	mid May	#/100 tillers	53.62	53.62	C006
China	Shaanxi	Xianyang	108.07	34.27	2003	4.25	late April	#/tiller	5	5	C007
China	Shaanxi	Xianyang	108.07	34.27	2003	4.25	late April	#/tiller	40	40	C007
China	Shaanxi	Xianyang	108.07	34.27	2003	5.02	early May	#/tiller	20	20	C007
China	Shaanxi	Xianyang	108.07	34.27	2003	5.02	early May	#/tiller	10	10	C007
China	Shaanxi	Xianyang	108.07	34.27	2003	5.02	early May	#/tiller	20	20	C007
China	Shaanxi	Xianyang	108.07	34.27	2003	5.02	early May	#/tiller	20	20	C007
China	Shaanxi	Xianyang	108.07	34.27	2003	5.02	early May	#/tiller	100	100	C007
China	Shaanxi	Xianyang	108.07	34.27	2003	5.09	early May	#/tiller	100	100	C007
China	Shaanxi	Xianyang	108.07	34.27	2003	5.09	early May	#/tiller	100	100	C007
China	Shaanxi	Xianyang	108.07	34.27	2003	5.09	early May	#/tiller	100	100	C007
China	Shaanxi	Xianyang	108.07	34.27	2003	5.09	early May	#/tiller	30	30	C007
China	Shaanxi	Xianyang	108.07	34.27	2003	5.09	early May	#/tiller	250	250	C007
China	Shaanxi	Xianyang	108.07	34.27	2003	5.16	mid May	#/tiller	80	80	C007
China	Shaanxi	Xianyang	108.07	34.27	2003	5.16	mid May	#/tiller	120	120	C007
China	Shaanxi	Xianyang	108.07	34.27	2003	5.16	mid May	#/tiller	50	50	C007
China	Shaanxi	Xianyang	108.07	34.27	2003	5.16	mid May	#/tiller	90	90	C007
China	Shaanxi	Xianyang	108.07	34.27	2003	5.16	mid May	#/tiller	120	120	C007
China	Shaanxi	Xianyang	108.07	34.27	2003	5.23	late May	#/tiller	60	60	C007
China	Shaanxi	Xianyang	108.07	34.27	2003	5.23	late May	#/tiller	80	80	C007
China	Shaanxi	Xianyang	108.07	34.27	2003	5.23	late May	#/tiller	50	50	C007
China	Shaanxi	Xianyang	108.07	34.27	2003	5.23	late May	#/tiller	70	70	C007
China	Shaanxi	Xianyang	108.07	34.27	2003	5.23	late May	#/tiller	90	90	C007
China	Shaanxi	Xianyang	108.07	34.27	2003	5.3	late May	#/tiller	20	20	C007
China	Shaanxi	Xianyang	108.07	34.27	2003	5.3	late May	#/tiller	40	40	C007
China	Shaanxi	Xianyang	108.07	34.27	2003	5.3	late May	#/tiller	20	20	C007
China	Shaanxi	Xianyang	108.07	34.27	2003	5.3	late May	#/tiller	10	10	C007
China	Shaanxi	Xianyang	108.07	34.27	2003	5.3	late May	#/tiller	40	40	C007
China	Shaanxi	Xianyang	108.07	34.27	2004	3.19	mid March	#/100 tillers	0.22	0.22	C009
China	Shaanxi	Xianyang	108.07	34.27	2004	3.19	mid March	#/100 tillers	0.37	0.37	C009
China	Shaanxi	Xianyang	108.07	34.27	2004	3.19	mid March	#/100 tillers	0.39	0.39	C009
China	Shaanxi	Xianyang	108.07	34.27	2004	3.19	mid March	#/100 tillers	0.54	0.54	C009
China	Shaanxi	Xianyang	108.07	34.27	2004	3.26	late March	#/100 tillers	0.22	0.22	C009
China	Shaanxi	Xianyang	108.07	34.27	2004	3.26	late March	#/100 tillers	0.24	0.24	C009
China	Shaanxi	Xianyang	108.07	34.27	2004	3.26	late March	#/100 tillers	0.45	0.45	C009
China	Shaanxi	Xianyang	108.07	34.27	2004	3.26	late March	#/100 tillers	0.54	0.54	C009
China	Shaanxi	Xianyang	108.07	34.27	2004	3.26	late March	#/100 tillers	1.57	1.57	C009
China	Shaanxi	Xianyang	108.07	34.27	2004	3.26	late March	#/100 tillers	0.6	0.6	C009
China	Shaanxi	Xianyang	108.07	34.27	2004	4.16	mid April	#/100 tillers	31.0133	31.01	C009
China	Shaanxi	Xianyang	108.07	34.27	2004	4.16	mid April	#/100 tillers	3.0342	3.03	C009
China	Shaanxi	Xianyang	108.07	34.27	2004	4.16	mid April	#/100 tillers	7.09	7.09	C009
China	Shaanxi	Xianyang	108.07	34.27	2004	4.16	mid April	#/100 tillers	16.17	16.17	C009
China	Shaanxi	Xianyang	108.07	34.27	2004	4.16	mid April	#/100 tillers	6.18	6.18	C009
China	Shaanxi	Xianyang	108.07	34.27	2004	4.16	mid April	#/100 tillers	1.18	1.18	C009
China	Shaanxi	Xianyang	108.07	34.27	2004	4.16	mid April	#/100 tillers	35.19	35.19	C009
China	Shaanxi	Xianyang	108.07	34.27	2004	4.16	mid April	#/100 tillers	14.2	14.2	C009
China	Shaanxi	Xianyang	108.07	34.27	2004	4.16	mid April	#/100 tillers	60.2	60.2	C009
China	Shaanxi	Xianyang	108.07	34.27	2004	4.16	mid April	#/100 tillers	13.22	13.22	C009
China	Shaanxi	Xianyang	108.07	34.27	2004	4.16	mid April	#/100 tillers	82.29	82.29	C009
China	Shaanxi	Xianyang	108.07	34.27	2004	4.16	mid April	#/100 tillers	42.3	42.3	C009
China	Shaanxi	Xianyang	108.07	34.27	2004	4.16	mid April	#/100 tillers	37.31	37.31	C009
China	Shaanxi	Xianyang	108.07	34.27	2004	4.16	mid April	#/100 tillers	3.41	3.41	C009
China	Shaanxi	Xianyang	108.07	34.27	2004	4.16	mid April	#/100 tillers	28.41	28.41	C009
China	Shaanxi	Xianyang	108.07	34.27	2004	4.16	mid April	#/100 tillers	27.43	27.43	C009
China	Shaanxi	Xianyang	108.07	34.27	2004	4.16	mid April	#/100 tillers	0.48	0.48	C009
China	Shaanxi	Xianyang	108.07	34.27	2004	4.16	mid April	#/100 tillers	3.52	3.52	C009
China	Shaanxi	Xianyang	108.07	34.27	2004	4.16	mid April	#/100 tillers	29.59	29.59	C009
China	Shaanxi	Xianyang	108.07	34.27	2004	4.16	mid April	#/100 tillers	283.6	283.6	C009
China	Shaanxi	Xianyang	108.07	34.27	2004	4.16	mid April	#/100 tillers	15.67	15.67	C009
China	Shaanxi	Xianyang	108.07	34.27	2004	4.16	mid April	#/100 tillers	2.6869	2.6869	C009
China	Shaanxi	Xianyang	108.07	34.27	2004	4.16	mid April	#/100 tillers	11.73	11.73	C009
China	Shaanxi	Xianyang	108.07	34.27	2004	4.16	mid April	#/100 tillers	1.73	1.73	C009
China	Shaanxi	Xianyang	108.07	34.27	2004	4.16	mid April	#/100 tillers	13.81	13.81	C009
China	Shaanxi	Xianyang	108.07	34.27	2004	4.16	mid April	#/100 tillers	27.85	27.85	C009
China	Shaanxi	Xianyang	108.07	34.27	2004	4.16	mid April	#/100 tillers	18.95	18.95	C009
China	Shaanxi	Xianyang	108.07	34.27	2004	4.2	early April	#/100 tillers	1.13	1.13	C009
China	Shaanxi	Xianyang	108.07	34.27	2004	4.2	early April	#/100 tillers	0.22	0.22	C009
China	Shaanxi	Xianyang	108.07	34.27	2004	4.2	early April	#/100 tillers	0.25	0.25	C009
China	Shaanxi	Xianyang	108.07	34.27	2004	4.2	early April	#/100 tillers	2.25	2.25	C009
China	Shaanxi	Xianyang	108.07	34.27	2004	4.2	early April	#/100 tillers	0.3	0.3	C009
China	Shaanxi	Xianyang	108.07	34.27	2004	4.2	early April	#/100 tillers	0.34	0.34	C009
China	Shaanxi	Xianyang	108.07	34.27	2004	4.2	early April	#/100 tillers	4.45	4.45	C009
China	Shaanxi	Xianyang	108.07	34.27	2004	4.2	early April	#/100 tillers	5.49	5.49	C009
China	Shaanxi	Xianyang	108.07	34.27	2004	4.2	early April	#/100 tillers	2.7	2.7	C009
China	Shaanxi	Xianyang	108.07	34.27	2004	4.2	early April	#/100 tillers	0.73	0.73	C009
China	Shaanxi	Xianyang	108.07	34.27	2004	4.26	late April	#/100 tillers	263.05	263.05	C009
China	Shaanxi	Xianyang	108.07	34.27	2004	4.26	late April	#/100 tillers	94.09	94.09	C009
China	Shaanxi	Xianyang	108.07	34.27	2004	4.26	late April	#/100 tillers	233.09	233.09	C009
China	Shaanxi	Xianyang	108.07	34.27	2004	4.26	late April	#/100 tillers	108.09	108.09	C009
China	Shaanxi	Xianyang	108.07	34.27	2004	4.26	late April	#/100 tillers	209.13	209.13	C009
China	Shaanxi	Xianyang	108.07	34.27	2004	4.26	late April	#/100 tillers	85.19	85.19	C009
China	Shaanxi	Xianyang	108.07	34.27	2004	4.26	late April	#/100 tillers	163.28	163.28	C009
China	Shaanxi	Xianyang	108.07	34.27	2004	4.26	late April	#/100 tillers	185.3	185.3	C009
China	Shaanxi	Xianyang	108.07	34.27	2004	4.26	late April	#/100 tillers	68.3	68.3	C009
China	Shaanxi	Xianyang	108.07	34.27	2004	4.26	late April	#/100 tillers	84.31	84.31	C009
China	Shaanxi	Xianyang	108.07	34.27	2004	4.26	late April	#/100 tillers	150.34	150.34	C009
China	Shaanxi	Xianyang	108.07	34.27	2004	4.26	late April	#/100 tillers	69.36	69.36	C009
China	Shaanxi	Xianyang	108.07	34.27	2004	4.26	late April	#/100 tillers	94.41	94.41	C009
China	Shaanxi	Xianyang	108.07	34.27	2004	4.26	late April	#/100 tillers	70.41	70.41	C009
China	Shaanxi	Xianyang	108.07	34.27	2004	4.26	late April	#/100 tillers	68.48	68.48	C009
China	Shaanxi	Xianyang	108.07	34.27	2004	4.26	late April	#/100 tillers	282.5	282.5	C009
China	Shaanxi	Xianyang	108.07	34.27	2004	4.26	late April	#/100 tillers	44.52	44.52	C009
China	Shaanxi	Xianyang	108.07	34.27	2004	4.26	late April	#/100 tillers	19.53	19.53	C009
China	Shaanxi	Xianyang	108.07	34.27	2004	4.26	late April	#/100 tillers	430.57	430.57	C009
China	Shaanxi	Xianyang	108.07	34.27	2004	4.26	late April	#/100 tillers	44.64	44.64	C009
China	Shaanxi	Xianyang	108.07	34.27	2004	4.26	late April	#/100 tillers	207.74	207.74	C009
China	Shaanxi	Xianyang	108.07	34.27	2004	4.26	late April	#/100 tillers	14.74	14.74	C009
China	Shaanxi	Xianyang	108.07	34.27	2004	4.26	late April	#/100 tillers	348.82	348.82	C009
China	Shaanxi	Xianyang	108.07	34.27	2004	4.26	late April	#/100 tillers	143.87	143.87	C009
China	Shaanxi	Xianyang	108.07	34.27	2004	4.26	late April	#/100 tillers	186.89	186.89	C009
China	Shaanxi	Xianyang	108.07	34.27	2004	4.26	late April	#/100 tillers	112.89	112.89	C009
China	Shaanxi	Xianyang	108.07	34.27	2004	4.26	late April	#/100 tillers	200.93	200.93	C009
China	Shaanxi	Xianyang	108.07	34.27	2004	4.26	late April	#/100 tillers	29.95	29.95	C009
China	Shaanxi	Xianyang	108.07	34.27	2004	4.9	early April	#/100 tillers	5	5	C009
China	Shaanxi	Xianyang	108.07	34.27	2004	4.9	early April	#/100 tillers	4.0299	4.03	C009
China	Shaanxi	Xianyang	108.07	34.27	2004	4.9	early April	#/100 tillers	1.0428	1.04	C009
China	Shaanxi	Xianyang	108.07	34.27	2004	4.9	early April	#/100 tillers	7.07	7.07	C009
China	Shaanxi	Xianyang	108.07	34.27	2004	4.9	early April	#/100 tillers	2.09	2.09	C009
China	Shaanxi	Xianyang	108.07	34.27	2004	4.9	early April	#/100 tillers	4.15	4.15	C009
China	Shaanxi	Xianyang	108.07	34.27	2004	4.9	early April	#/100 tillers	22.17	22.17	C009
China	Shaanxi	Xianyang	108.07	34.27	2004	4.9	early April	#/100 tillers	1.22	1.22	C009
China	Shaanxi	Xianyang	108.07	34.27	2004	4.9	early April	#/100 tillers	1.24	1.24	C009
China	Shaanxi	Xianyang	108.07	34.27	2004	4.9	early April	#/100 tillers	0.24	0.24	C009
China	Shaanxi	Xianyang	108.07	34.27	2004	4.9	early April	#/100 tillers	5.26	5.26	C009
China	Shaanxi	Xianyang	108.07	34.27	2004	4.9	early April	#/100 tillers	6.31	6.31	C009
China	Shaanxi	Xianyang	108.07	34.27	2004	4.9	early April	#/100 tillers	0.32	0.32	C009
China	Shaanxi	Xianyang	108.07	34.27	2004	4.9	early April	#/100 tillers	0.36	0.36	C009
China	Shaanxi	Xianyang	108.07	34.27	2004	4.9	early April	#/100 tillers	6.38	6.38	C009
China	Shaanxi	Xianyang	108.07	34.27	2004	4.9	early April	#/100 tillers	0.54	0.54	C009
China	Shaanxi	Xianyang	108.07	34.27	2004	4.9	early April	#/100 tillers	2.56	2.56	C009
China	Shaanxi	Xianyang	108.07	34.27	2004	4.9	early April	#/100 tillers	18.6	18.6	C009
China	Shaanxi	Xianyang	108.07	34.27	2004	4.9	early April	#/100 tillers	1.65	1.65	C009
China	Shaanxi	Xianyang	108.07	34.27	2004	4.9	early April	#/100 tillers	1.6848	1.6848	C009
China	Shaanxi	Xianyang	108.07	34.27	2004	4.9	early April	#/100 tillers	14.75	14.75	C009
China	Shaanxi	Xianyang	108.07	34.27	2004	4.9	early April	#/100 tillers	6.75	6.75	C009
China	Shaanxi	Xianyang	108.07	34.27	2004	4.9	early April	#/100 tillers	8.84	8.84	C009
China	Shaanxi	Xianyang	108.07	34.27	2004	4.9	early April	#/100 tillers	2.87	2.87	C009
China	Shaanxi	Xianyang	108.07	34.27	2004	4.9	early April	#/100 tillers	0.91	0.91	C009
China	Shaanxi	Xianyang	108.07	34.27	2004	5.10	early May	#/100 tillers	34	34	C009
China	Shaanxi	Xianyang	108.07	34.27	2004	5.10	early May	#/100 tillers	40	40	C009
China	Shaanxi	Xianyang	108.07	34.27	2004	5.10	early May	#/100 tillers	56	56	C009
China	Shaanxi	Xianyang	108.07	34.27	2004	5.10	early May	#/100 tillers	138	138	C009
China	Shaanxi	Xianyang	108.07	34.27	2004	5.10	early May	#/100 tillers	286	286	C009
China	Shaanxi	Xianyang	108.07	34.27	2004	5.10	early May	#/100 tillers	428	428	C009
China	Shaanxi	Xianyang	108.07	34.27	2004	5.10	early May	#/100 tillers	1796	1796	C009
China	Shaanxi	Xianyang	108.07	34.27	2004	5.10	early May	#/100 tillers	2084	2084	C009
China	Shaanxi	Xianyang	108.07	34.27	2004	5.10	early May	#/100 tillers	2258	2258	C009
China	Shaanxi	Xianyang	108.07	34.27	2004	5.10	early May	#/100 tillers	283.33	283.33	C009
China	Shaanxi	Xianyang	108.07	34.27	2004	5.10	early May	#/100 tillers	459.33	459.33	C009
China	Shaanxi	Xianyang	108.07	34.27	2004	5.10	early May	#/100 tillers	1451.33	1451.33	C009
China	Shaanxi	Xianyang	108.07	34.27	2004	5.10	early May	#/100 tillers	1517.33	1517.33	C009
China	Shaanxi	Xianyang	108.07	34.27	2004	5.10	early May	#/100 tillers	196.67	196.67	C009
China	Shaanxi	Xianyang	108.07	34.27	2004	5.10	early May	#/100 tillers	324.67	324.67	C009
China	Shaanxi	Xianyang	108.07	34.27	2004	5.10	early May	#/100 tillers	352.67	352.67	C009
China	Shaanxi	Xianyang	108.07	34.27	2004	5.10	early May	#/100 tillers	478.67	478.67	C009
China	Shaanxi	Xianyang	108.07	34.27	2004	5.10	early May	#/100 tillers	636.67	636.67	C009
China	Shaanxi	Xianyang	108.07	34.27	2004	5.10	early May	#/100 tillers	652.67	652.67	C009
China	Shaanxi	Xianyang	108.07	34.27	2004	5.10	early May	#/100 tillers	850.67	850.67	C009
China	Shaanxi	Xianyang	108.07	34.27	2004	5.10	early May	#/100 tillers	1280.67	1280.67	C009
China	Shaanxi	Xianyang	108.07	34.27	2004	5.10	early May	#/100 tillers	1374.67	1374.67	C009
China	Shaanxi	Xianyang	108.07	34.27	2004	5.10	early May	#/100 tillers	1630.67	1630.67	C009
China	Shaanxi	Xianyang	108.07	34.27	2004	5.10	early May	#/100 tillers	42.67	42.67	C009
China	Shaanxi	Xianyang	108.07	34.27	2004	5.10	early May	#/100 tillers	2242.67	2242.67	C009
China	Shaanxi	Xianyang	108.07	34.27	2004	5.10	early May	#/100 tillers	2322.67	2322.67	C009
China	Shaanxi	Xianyang	108.07	34.27	2004	5.10	early May	#/100 tillers	2624.67	2624.67	C009
China	Shaanxi	Xianyang	108.07	34.27	2004	5.10	early May	#/100 tillers	2636.67	2636.67	C009
China	Shaanxi	Xianyang	108.07	34.27	2004	5.17	mid May	#/100 tillers	22	22	C009
China	Shaanxi	Xianyang	108.07	34.27	2004	5.17	mid May	#/100 tillers	28	28	C009
China	Shaanxi	Xianyang	108.07	34.27	2004	5.17	mid May	#/100 tillers	92	92	C009
China	Shaanxi	Xianyang	108.07	34.27	2004	5.17	mid May	#/100 tillers	124	124	C009
China	Shaanxi	Xianyang	108.07	34.27	2004	5.17	mid May	#/100 tillers	188	188	C009
China	Shaanxi	Xianyang	108.07	34.27	2004	5.17	mid May	#/100 tillers	254	254	C009
China	Shaanxi	Xianyang	108.07	34.27	2004	5.17	mid May	#/100 tillers	258	258	C009
China	Shaanxi	Xianyang	108.07	34.27	2004	5.17	mid May	#/100 tillers	276	276	C009
China	Shaanxi	Xianyang	108.07	34.27	2004	5.17	mid May	#/100 tillers	292	292	C009
China	Shaanxi	Xianyang	108.07	34.27	2004	5.17	mid May	#/100 tillers	296	296	C009
China	Shaanxi	Xianyang	108.07	34.27	2004	5.17	mid May	#/100 tillers	486	486	C009
China	Shaanxi	Xianyang	108.07	34.27	2004	5.17	mid May	#/100 tillers	83.33	83.33	C009
China	Shaanxi	Xianyang	108.07	34.27	2004	5.17	mid May	#/100 tillers	87.33	87.33	C009
China	Shaanxi	Xianyang	108.07	34.27	2004	5.17	mid May	#/100 tillers	99.33	99.33	C009
China	Shaanxi	Xianyang	108.07	34.27	2004	5.17	mid May	#/100 tillers	125.33	125.33	C009
China	Shaanxi	Xianyang	108.07	34.27	2004	5.17	mid May	#/100 tillers	13.33	13.33	C009
China	Shaanxi	Xianyang	108.07	34.27	2004	5.17	mid May	#/100 tillers	21.33	21.33	C009
China	Shaanxi	Xianyang	108.07	34.27	2004	5.17	mid May	#/100 tillers	53.33	53.33	C009
China	Shaanxi	Xianyang	108.07	34.27	2004	5.17	mid May	#/100 tillers	542.67	542.67	C009
China	Shaanxi	Xianyang	108.07	34.27	2004	5.17	mid May	#/100 tillers	50.67	50.67	C009
China	Shaanxi	Xianyang	108.07	34.27	2004	5.17	mid May	#/100 tillers	58.67	58.67	C009
China	Shaanxi	Xianyang	108.07	34.27	2004	5.17	mid May	#/100 tillers	58.67	58.67	C009
China	Shaanxi	Xianyang	108.07	34.27	2004	5.17	mid May	#/100 tillers	68.67	68.67	C009
China	Shaanxi	Xianyang	108.07	34.27	2004	5.17	mid May	#/100 tillers	74.67	74.67	C009
China	Shaanxi	Xianyang	108.07	34.27	2004	5.17	mid May	#/100 tillers	98.67	98.67	C009
China	Shaanxi	Xianyang	108.07	34.27	2004	5.17	mid May	#/100 tillers	104.67	104.67	C009
China	Shaanxi	Xianyang	108.07	34.27	2004	5.17	mid May	#/100 tillers	112.67	112.67	C009
China	Shaanxi	Xianyang	108.07	34.27	2004	5.17	mid May	#/100 tillers	126.67	126.67	C009
China	Shaanxi	Xianyang	108.07	34.27	2004	5.24	late May	#/100 tillers	2	2	C009
China	Shaanxi	Xianyang	108.07	34.27	2004	5.24	late May	#/100 tillers	6	6	C009
China	Shaanxi	Xianyang	108.07	34.27	2004	5.24	late May	#/100 tillers	26	26	C009
China	Shaanxi	Xianyang	108.07	34.27	2004	5.24	late May	#/100 tillers	15.33	15.33	C009
China	Shaanxi	Xianyang	108.07	34.27	2004	5.24	late May	#/100 tillers	1.33	1.33	C009
China	Shaanxi	Xianyang	108.07	34.27	2004	5.24	late May	#/100 tillers	1.33	1.33	C009
China	Shaanxi	Xianyang	108.07	34.27	2004	5.24	late May	#/100 tillers	17.33	17.33	C009
China	Shaanxi	Xianyang	108.07	34.27	2004	5.24	late May	#/100 tillers	45.33	45.33	C009
China	Shaanxi	Xianyang	108.07	34.27	2004	5.24	late May	#/100 tillers	18.67	18.67	C009
China	Shaanxi	Xianyang	108.07	34.27	2004	5.24	late May	#/100 tillers	24.67	24.67	C009
China	Shaanxi	Xianyang	108.07	34.27	2004	5.24	late May	#/100 tillers	0.67	0.67	C009
China	Shaanxi	Xianyang	108.07	34.27	2004	5.24	late May	#/100 tillers	2.67	2.67	C009
China	Shaanxi	Xianyang	108.07	34.27	2004	5.24	late May	#/100 tillers	8.67	8.67	C009
China	Shaanxi	Xianyang	108.07	34.27	2004	5.24	late May	#/100 tillers	12.67	12.67	C009
China	Shaanxi	Xianyang	108.07	34.27	2004	5.4	early May	#/100 tillers	76	76	C009
China	Shaanxi	Xianyang	108.07	34.27	2004	5.4	early May	#/100 tillers	168	168	C009
China	Shaanxi	Xianyang	108.07	34.27	2004	5.4	early May	#/100 tillers	244	244	C009
China	Shaanxi	Xianyang	108.07	34.27	2004	5.4	early May	#/100 tillers	414	414	C009
China	Shaanxi	Xianyang	108.07	34.27	2004	5.4	early May	#/100 tillers	428	428	C009
China	Shaanxi	Xianyang	108.07	34.27	2004	5.4	early May	#/100 tillers	620	620	C009
China	Shaanxi	Xianyang	108.07	34.27	2004	5.4	early May	#/100 tillers	794	794	C009
China	Shaanxi	Xianyang	108.07	34.27	2004	5.4	early May	#/100 tillers	970	970	C009
China	Shaanxi	Xianyang	108.07	34.27	2004	5.4	early May	#/100 tillers	1206	1206	C009
China	Shaanxi	Xianyang	108.07	34.27	2004	5.4	early May	#/100 tillers	113.33	113.33	C009
China	Shaanxi	Xianyang	108.07	34.27	2004	5.4	early May	#/100 tillers	255.33	255.33	C009
China	Shaanxi	Xianyang	108.07	34.27	2004	5.4	early May	#/100 tillers	309.33	309.33	C009
China	Shaanxi	Xianyang	108.07	34.27	2004	5.4	early May	#/100 tillers	315.33	315.33	C009
China	Shaanxi	Xianyang	108.07	34.27	2004	5.4	early May	#/100 tillers	317.33	317.33	C009
China	Shaanxi	Xianyang	108.07	34.27	2004	5.4	early May	#/100 tillers	321.33	321.33	C009
China	Shaanxi	Xianyang	108.07	34.27	2004	5.4	early May	#/100 tillers	455.33	455.33	C009
China	Shaanxi	Xianyang	108.07	34.27	2004	5.4	early May	#/100 tillers	791.33	791.33	C009
China	Shaanxi	Xianyang	108.07	34.27	2004	5.4	early May	#/100 tillers	821.33	821.33	C009
China	Shaanxi	Xianyang	108.07	34.27	2004	5.4	early May	#/100 tillers	935.33	935.33	C009
China	Shaanxi	Xianyang	108.07	34.27	2004	5.4	early May	#/100 tillers	1079.33	1079.33	C009
China	Shaanxi	Xianyang	108.07	34.27	2004	5.4	early May	#/100 tillers	1099.33	1099.33	C009
China	Shaanxi	Xianyang	108.07	34.27	2004	5.4	early May	#/100 tillers	188.67	188.67	C009
China	Shaanxi	Xianyang	108.07	34.27	2004	5.4	early May	#/100 tillers	280.67	280.67	C009
China	Shaanxi	Xianyang	108.07	34.27	2004	5.4	early May	#/100 tillers	444.67	444.67	C009
China	Shaanxi	Xianyang	108.07	34.27	2004	5.4	early May	#/100 tillers	550.67	550.67	C009
China	Shaanxi	Xianyang	108.07	34.27	2004	5.4	early May	#/100 tillers	1966.67	1966.67	C009
China	Shaanxi	Xianyang	108.07	34.27	2004	5.4	early May	#/100 tillers	88.67	88.67	C009
China	Shaanxi	Xianyang	108.07	34.27	2004	5.4	early May	#/100 tillers	106.67	106.67	C009
China	Shaanxi	Xianyang	108.07	34.27	2005	4.12	mid April	#/100 tillers	1.33	1.33	C009
China	Shaanxi	Xianyang	108.07	34.27	2005	4.12	mid April	#/100 tillers	0.67	0.67	C009
China	Shaanxi	Xianyang	108.07	34.27	2005	4.12	mid April	#/100 tillers	0.67	0.67	C009
China	Shaanxi	Xianyang	108.07	34.27	2005	4.12	mid April	#/100 tillers	0.67	0.67	C009
China	Shaanxi	Xianyang	108.07	34.27	2005	4.12	mid April	#/100 tillers	0.67	0.67	C009
China	Shaanxi	Xianyang	108.07	34.27	2005	4.12	mid April	#/100 tillers	0.67	0.67	C009
China	Shaanxi	Xianyang	108.07	34.27	2005	4.12	mid April	#/100 tillers	0.67	0.67	C009
China	Shaanxi	Xianyang	108.07	34.27	2005	4.19	mid April	#/100 tillers	2	2	C009
China	Shaanxi	Xianyang	108.07	34.27	2005	4.19	mid April	#/100 tillers	2	2	C009
China	Shaanxi	Xianyang	108.07	34.27	2005	4.19	mid April	#/100 tillers	2	2	C009
China	Shaanxi	Xianyang	108.07	34.27	2005	4.19	mid April	#/100 tillers	4	4	C009
China	Shaanxi	Xianyang	108.07	34.27	2005	4.19	mid April	#/100 tillers	2.22	2.22	C009
China	Shaanxi	Xianyang	108.07	34.27	2005	4.19	mid April	#/100 tillers	1.33	1.33	C009
China	Shaanxi	Xianyang	108.07	34.27	2005	4.19	mid April	#/100 tillers	3.33	3.33	C009
China	Shaanxi	Xianyang	108.07	34.27	2005	4.19	mid April	#/100 tillers	3.33	3.33	C009
China	Shaanxi	Xianyang	108.07	34.27	2005	4.19	mid April	#/100 tillers	3.33	3.33	C009
China	Shaanxi	Xianyang	108.07	34.27	2005	4.19	mid April	#/100 tillers	3.33	3.33	C009
China	Shaanxi	Xianyang	108.07	34.27	2005	4.19	mid April	#/100 tillers	5.33	5.33	C009
China	Shaanxi	Xianyang	108.07	34.27	2005	4.19	mid April	#/100 tillers	0.67	0.67	C009
China	Shaanxi	Xianyang	108.07	34.27	2005	4.19	mid April	#/100 tillers	0.67	0.67	C009
China	Shaanxi	Xianyang	108.07	34.27	2005	4.19	mid April	#/100 tillers	2.67	2.67	C009
China	Shaanxi	Xianyang	108.07	34.27	2005	4.19	mid April	#/100 tillers	12.67	12.67	C009
China	Shaanxi	Xianyang	108.07	34.27	2005	4.19	mid April	#/100 tillers	12.67	12.67	C009
China	Shaanxi	Xianyang	108.07	34.27	2005	4.22	late April	#/100 tillers	2	2	C009
China	Shaanxi	Xianyang	108.07	34.27	2005	4.22	late April	#/100 tillers	2	2	C009
China	Shaanxi	Xianyang	108.07	34.27	2005	4.22	late April	#/100 tillers	4	4	C009
China	Shaanxi	Xianyang	108.07	34.27	2005	4.22	late April	#/100 tillers	6	6	C009
China	Shaanxi	Xianyang	108.07	34.27	2005	4.22	late April	#/100 tillers	6	6	C009
China	Shaanxi	Xianyang	108.07	34.27	2005	4.22	late April	#/100 tillers	10	10	C009
China	Shaanxi	Xianyang	108.07	34.27	2005	4.22	late April	#/100 tillers	10	10	C009
China	Shaanxi	Xianyang	108.07	34.27	2005	4.22	late April	#/100 tillers	14	14	C009
China	Shaanxi	Xianyang	108.07	34.27	2005	4.22	late April	#/100 tillers	22	22	C009
China	Shaanxi	Xianyang	108.07	34.27	2005	4.22	late April	#/100 tillers	26	26	C009
China	Shaanxi	Xianyang	108.07	34.27	2005	4.22	late April	#/100 tillers	1.33	1.33	C009
China	Shaanxi	Xianyang	108.07	34.27	2005	4.22	late April	#/100 tillers	1.33	1.33	C009
China	Shaanxi	Xianyang	108.07	34.27	2005	4.22	late April	#/100 tillers	3.33	3.33	C009
China	Shaanxi	Xianyang	108.07	34.27	2005	4.22	late April	#/100 tillers	3.33	3.33	C009
China	Shaanxi	Xianyang	108.07	34.27	2005	4.22	late April	#/100 tillers	5.33	5.33	C009
China	Shaanxi	Xianyang	108.07	34.27	2005	4.22	late April	#/100 tillers	7.33	7.33	C009
China	Shaanxi	Xianyang	108.07	34.27	2005	4.22	late April	#/100 tillers	7.33	7.33	C009
China	Shaanxi	Xianyang	108.07	34.27	2005	4.22	late April	#/100 tillers	17.33	17.33	C009
China	Shaanxi	Xianyang	108.07	34.27	2005	4.22	late April	#/100 tillers	17.33	17.33	C009
China	Shaanxi	Xianyang	108.07	34.27	2005	4.22	late April	#/100 tillers	22.67	22.67	C009
China	Shaanxi	Xianyang	108.07	34.27	2005	4.22	late April	#/100 tillers	0.67	0.67	C009
China	Shaanxi	Xianyang	108.07	34.27	2005	4.22	late April	#/100 tillers	0.67	0.67	C009
China	Shaanxi	Xianyang	108.07	34.27	2005	4.22	late April	#/100 tillers	8.67	8.67	C009
China	Shaanxi	Xianyang	108.07	34.27	2005	4.22	late April	#/100 tillers	14.67	14.67	C009
China	Shaanxi	Xianyang	108.07	34.27	2005	4.25	late April	#/100 tillers	4	4	C009
China	Shaanxi	Xianyang	108.07	34.27	2005	4.25	late April	#/100 tillers	6	6	C009
China	Shaanxi	Xianyang	108.07	34.27	2005	4.25	late April	#/100 tillers	10	10	C009
China	Shaanxi	Xianyang	108.07	34.27	2005	4.25	late April	#/100 tillers	12	12	C009
China	Shaanxi	Xianyang	108.07	34.27	2005	4.25	late April	#/100 tillers	12	12	C009
China	Shaanxi	Xianyang	108.07	34.27	2005	4.25	late April	#/100 tillers	14	14	C009
China	Shaanxi	Xianyang	108.07	34.27	2005	4.25	late April	#/100 tillers	18	18	C009
China	Shaanxi	Xianyang	108.07	34.27	2005	4.25	late April	#/100 tillers	9.33	9.33	C009
China	Shaanxi	Xianyang	108.07	34.27	2005	4.25	late April	#/100 tillers	11.33	11.33	C009
China	Shaanxi	Xianyang	108.07	34.27	2005	4.25	late April	#/100 tillers	11.33	11.33	C009
China	Shaanxi	Xianyang	108.07	34.27	2005	4.25	late April	#/100 tillers	13.33	13.33	C009
China	Shaanxi	Xianyang	108.07	34.27	2005	4.25	late April	#/100 tillers	3.33	3.33	C009
China	Shaanxi	Xianyang	108.07	34.27	2005	4.25	late April	#/100 tillers	5.33	5.33	C009
China	Shaanxi	Xianyang	108.07	34.27	2005	4.25	late April	#/100 tillers	5.33	5.33	C009
China	Shaanxi	Xianyang	108.07	34.27	2005	4.25	late April	#/100 tillers	16.67	16.67	C009
China	Shaanxi	Xianyang	108.07	34.27	2005	4.25	late April	#/100 tillers	24.67	24.67	C009
China	Shaanxi	Xianyang	108.07	34.27	2005	4.25	late April	#/100 tillers	26.67	26.67	C009
China	Shaanxi	Xianyang	108.07	34.27	2005	4.25	late April	#/100 tillers	36.67	36.67	C009
China	Shaanxi	Xianyang	108.07	34.27	2005	4.25	late April	#/100 tillers	36.67	36.67	C009
China	Shaanxi	Xianyang	108.07	34.27	2005	4.25	late April	#/100 tillers	42.67	42.67	C009
China	Shaanxi	Xianyang	108.07	34.27	2005	4.25	late April	#/100 tillers	6.67	6.67	C009
China	Shaanxi	Xianyang	108.07	34.27	2005	4.25	late April	#/100 tillers	0.67	0.67	C009
China	Shaanxi	Xianyang	108.07	34.27	2005	4.25	late April	#/100 tillers	0.67	0.67	C009
China	Shaanxi	Xianyang	108.07	34.27	2005	4.25	late April	#/100 tillers	66.67	66.67	C009
China	Shaanxi	Xianyang	108.07	34.27	2005	4.29	late April	#/100 tillers	6	6	C009
China	Shaanxi	Xianyang	108.07	34.27	2005	4.29	late April	#/100 tillers	12	12	C009
China	Shaanxi	Xianyang	108.07	34.27	2005	4.29	late April	#/100 tillers	12	12	C009
China	Shaanxi	Xianyang	108.07	34.27	2005	4.29	late April	#/100 tillers	12	12	C009
China	Shaanxi	Xianyang	108.07	34.27	2005	4.29	late April	#/100 tillers	22	22	C009
China	Shaanxi	Xianyang	108.07	34.27	2005	4.29	late April	#/100 tillers	22	22	C009
China	Shaanxi	Xianyang	108.07	34.27	2005	4.29	late April	#/100 tillers	24	24	C009
China	Shaanxi	Xianyang	108.07	34.27	2005	4.29	late April	#/100 tillers	52	52	C009
China	Shaanxi	Xianyang	108.07	34.27	2005	4.29	late April	#/100 tillers	60	60	C009
China	Shaanxi	Xianyang	108.07	34.27	2005	4.29	late April	#/100 tillers	94	94	C009
China	Shaanxi	Xianyang	108.07	34.27	2005	4.29	late April	#/100 tillers	69.33	69.33	C009
China	Shaanxi	Xianyang	108.07	34.27	2005	4.29	late April	#/100 tillers	73.33	73.33	C009
China	Shaanxi	Xianyang	108.07	34.27	2005	4.29	late April	#/100 tillers	75.33	75.33	C009
China	Shaanxi	Xianyang	108.07	34.27	2005	4.29	late April	#/100 tillers	1.33	1.33	C009
China	Shaanxi	Xianyang	108.07	34.27	2005	4.29	late April	#/100 tillers	29.33	29.33	C009
China	Shaanxi	Xianyang	108.07	34.27	2005	4.29	late April	#/100 tillers	33.33	33.33	C009
China	Shaanxi	Xianyang	108.07	34.27	2005	4.29	late April	#/100 tillers	41.33	41.33	C009
China	Shaanxi	Xianyang	108.07	34.27	2005	4.29	late April	#/100 tillers	43.33	43.33	C009
China	Shaanxi	Xianyang	108.07	34.27	2005	4.29	late April	#/100 tillers	45.33	45.33	C009
China	Shaanxi	Xianyang	108.07	34.27	2005	4.29	late April	#/100 tillers	47.33	47.33	C009
China	Shaanxi	Xianyang	108.07	34.27	2005	4.29	late April	#/100 tillers	51.33	51.33	C009
China	Shaanxi	Xianyang	108.07	34.27	2005	4.29	late April	#/100 tillers	146.67	146.67	C009
China	Shaanxi	Xianyang	108.07	34.27	2005	4.29	late April	#/100 tillers	16.67	16.67	C009
China	Shaanxi	Xianyang	108.07	34.27	2005	4.29	late April	#/100 tillers	44.67	44.67	C009
China	Shaanxi	Xianyang	108.07	34.27	2005	4.29	late April	#/100 tillers	6.67	6.67	C009
China	Shaanxi	Xianyang	108.07	34.27	2005	4.29	late April	#/100 tillers	14.67	14.67	C009
China	Shaanxi	Xianyang	108.07	34.27	2005	4.29	late April	#/100 tillers	118.67	118.67	C009
China	Shaanxi	Xianyang	108.07	34.27	2005	4.5	early April	#/100 tillers	0.67	0.67	C009
China	Shaanxi	Xianyang	108.07	34.27	2005	4.5	early April	#/100 tillers	0.67	0.67	C009
China	Shaanxi	Xianyang	108.07	34.27	2005	4.5	early April	#/100 tillers	0.67	0.67	C009
China	Shaanxi	Xianyang	108.07	34.27	2005	4.5	early April	#/100 tillers	0.67	0.67	C009
China	Shaanxi	Xianyang	108.07	34.27	2005	4.5	early April	#/100 tillers	0.67	0.67	C009
China	Shaanxi	Xianyang	108.07	34.27	2005	5.12	mid May	#/100 tillers	2	2	C009
China	Shaanxi	Xianyang	108.07	34.27	2005	5.12	mid May	#/100 tillers	2	2	C009
China	Shaanxi	Xianyang	108.07	34.27	2005	5.12	mid May	#/100 tillers	2	2	C009
China	Shaanxi	Xianyang	108.07	34.27	2005	5.12	mid May	#/100 tillers	2	2	C009
China	Shaanxi	Xianyang	108.07	34.27	2005	5.12	mid May	#/100 tillers	2	2	C009
China	Shaanxi	Xianyang	108.07	34.27	2005	5.12	mid May	#/100 tillers	4	4	C009
China	Shaanxi	Xianyang	108.07	34.27	2005	5.12	mid May	#/100 tillers	4	4	C009
China	Shaanxi	Xianyang	108.07	34.27	2005	5.12	mid May	#/100 tillers	4	4	C009
China	Shaanxi	Xianyang	108.07	34.27	2005	5.12	mid May	#/100 tillers	6	6	C009
China	Shaanxi	Xianyang	108.07	34.27	2005	5.12	mid May	#/100 tillers	8	8	C009
China	Shaanxi	Xianyang	108.07	34.27	2005	5.12	mid May	#/100 tillers	8	8	C009
China	Shaanxi	Xianyang	108.07	34.27	2005	5.12	mid May	#/100 tillers	8	8	C009
China	Shaanxi	Xianyang	108.07	34.27	2005	5.12	mid May	#/100 tillers	8	8	C009
China	Shaanxi	Xianyang	108.07	34.27	2005	5.12	mid May	#/100 tillers	8	8	C009
China	Shaanxi	Xianyang	108.07	34.27	2005	5.12	mid May	#/100 tillers	8	8	C009
China	Shaanxi	Xianyang	108.07	34.27	2005	5.12	mid May	#/100 tillers	10	10	C009
China	Shaanxi	Xianyang	108.07	34.27	2005	5.12	mid May	#/100 tillers	10	10	C009
China	Shaanxi	Xianyang	108.07	34.27	2005	5.12	mid May	#/100 tillers	10	10	C009
China	Shaanxi	Xianyang	108.07	34.27	2005	5.12	mid May	#/100 tillers	12	12	C009
China	Shaanxi	Xianyang	108.07	34.27	2005	5.12	mid May	#/100 tillers	12	12	C009
China	Shaanxi	Xianyang	108.07	34.27	2005	5.12	mid May	#/100 tillers	12	12	C009
China	Shaanxi	Xianyang	108.07	34.27	2005	5.12	mid May	#/100 tillers	14	14	C009
China	Shaanxi	Xianyang	108.07	34.27	2005	5.12	mid May	#/100 tillers	18	18	C009
China	Shaanxi	Xianyang	108.07	34.27	2005	5.12	mid May	#/100 tillers	20	20	C009
China	Shaanxi	Xianyang	108.07	34.27	2005	5.15	mid May	#/100 tillers	2	2	C009
China	Shaanxi	Xianyang	108.07	34.27	2005	5.15	mid May	#/100 tillers	2	2	C009
China	Shaanxi	Xianyang	108.07	34.27	2005	5.15	mid May	#/100 tillers	2	2	C009
China	Shaanxi	Xianyang	108.07	34.27	2005	5.15	mid May	#/100 tillers	2	2	C009
China	Shaanxi	Xianyang	108.07	34.27	2005	5.15	mid May	#/100 tillers	4	4	C009
China	Shaanxi	Xianyang	108.07	34.27	2005	5.15	mid May	#/100 tillers	6	6	C009
China	Shaanxi	Xianyang	108.07	34.27	2005	5.15	mid May	#/100 tillers	6	6	C009
China	Shaanxi	Xianyang	108.07	34.27	2005	5.15	mid May	#/100 tillers	6	6	C009
China	Shaanxi	Xianyang	108.07	34.27	2005	5.15	mid May	#/100 tillers	8	8	C009
China	Shaanxi	Xianyang	108.07	34.27	2005	5.15	mid May	#/100 tillers	8	8	C009
China	Shaanxi	Xianyang	108.07	34.27	2005	5.15	mid May	#/100 tillers	8	8	C009
China	Shaanxi	Xianyang	108.07	34.27	2005	5.15	mid May	#/100 tillers	8	8	C009
China	Shaanxi	Xianyang	108.07	34.27	2005	5.15	mid May	#/100 tillers	8	8	C009
China	Shaanxi	Xianyang	108.07	34.27	2005	5.15	mid May	#/100 tillers	8	8	C009
China	Shaanxi	Xianyang	108.07	34.27	2005	5.15	mid May	#/100 tillers	8	8	C009
China	Shaanxi	Xianyang	108.07	34.27	2005	5.15	mid May	#/100 tillers	10	10	C009
China	Shaanxi	Xianyang	108.07	34.27	2005	5.15	mid May	#/100 tillers	10	10	C009
China	Shaanxi	Xianyang	108.07	34.27	2005	5.15	mid May	#/100 tillers	10	10	C009
China	Shaanxi	Xianyang	108.07	34.27	2005	5.15	mid May	#/100 tillers	12	12	C009
China	Shaanxi	Xianyang	108.07	34.27	2005	5.15	mid May	#/100 tillers	16	16	C009
China	Shaanxi	Xianyang	108.07	34.27	2005	5.15	mid May	#/100 tillers	20	20	C009
China	Shaanxi	Xianyang	108.07	34.27	2005	5.15	mid May	#/100 tillers	20	20	C009
China	Shaanxi	Xianyang	108.07	34.27	2005	5.15	mid May	#/100 tillers	20	20	C009
China	Shaanxi	Xianyang	108.07	34.27	2005	5.15	mid May	#/100 tillers	22	22	C009
China	Shaanxi	Xianyang	108.07	34.27	2005	5.15	mid May	#/100 tillers	24	24	C009
China	Shaanxi	Xianyang	108.07	34.27	2005	5.15	mid May	#/100 tillers	26.67	26.67	C009
China	Shaanxi	Xianyang	108.07	34.27	2005	5.18	mid May	#/100 tillers	2	2	C009
China	Shaanxi	Xianyang	108.07	34.27	2005	5.18	mid May	#/100 tillers	2	2	C009
China	Shaanxi	Xianyang	108.07	34.27	2005	5.18	mid May	#/100 tillers	2	2	C009
China	Shaanxi	Xianyang	108.07	34.27	2005	5.18	mid May	#/100 tillers	2	2	C009
China	Shaanxi	Xianyang	108.07	34.27	2005	5.18	mid May	#/100 tillers	2	2	C009
China	Shaanxi	Xianyang	108.07	34.27	2005	5.18	mid May	#/100 tillers	4	4	C009
China	Shaanxi	Xianyang	108.07	34.27	2005	5.18	mid May	#/100 tillers	4	4	C009
China	Shaanxi	Xianyang	108.07	34.27	2005	5.18	mid May	#/100 tillers	6	6	C009
China	Shaanxi	Xianyang	108.07	34.27	2005	5.18	mid May	#/100 tillers	6	6	C009
China	Shaanxi	Xianyang	108.07	34.27	2005	5.18	mid May	#/100 tillers	8	8	C009
China	Shaanxi	Xianyang	108.07	34.27	2005	5.18	mid May	#/100 tillers	8	8	C009
China	Shaanxi	Xianyang	108.07	34.27	2005	5.18	mid May	#/100 tillers	10	10	C009
China	Shaanxi	Xianyang	108.07	34.27	2005	5.18	mid May	#/100 tillers	10	10	C009
China	Shaanxi	Xianyang	108.07	34.27	2005	5.18	mid May	#/100 tillers	16	16	C009
China	Shaanxi	Xianyang	108.07	34.27	2005	5.18	mid May	#/100 tillers	22	22	C009
China	Shaanxi	Xianyang	108.07	34.27	2005	5.18	mid May	#/100 tillers	24	24	C009
China	Shaanxi	Xianyang	108.07	34.27	2005	5.18	mid May	#/100 tillers	28	28	C009
China	Shaanxi	Xianyang	108.07	34.27	2005	5.18	mid May	#/100 tillers	44	44	C009
China	Shaanxi	Xianyang	108.07	34.27	2005	5.18	mid May	#/100 tillers	50	50	C009
China	Shaanxi	Xianyang	108.07	34.27	2005	5.18	mid May	#/100 tillers	72	72	C009
China	Shaanxi	Xianyang	108.07	34.27	2005	5.18	mid May	#/100 tillers	80	80	C009
China	Shaanxi	Xianyang	108.07	34.27	2005	5.18	mid May	#/100 tillers	84	84	C009
China	Shaanxi	Xianyang	108.07	34.27	2005	5.18	mid May	#/100 tillers	96	96	C009
China	Shaanxi	Xianyang	108.07	34.27	2005	5.18	mid May	#/100 tillers	114	114	C009
China	Shaanxi	Xianyang	108.07	34.27	2005	5.18	mid May	#/100 tillers	142	142	C009
China	Shaanxi	Xianyang	108.07	34.27	2005	5.18	mid May	#/100 tillers	146	146	C009
China	Shaanxi	Xianyang	108.07	34.27	2005	5.2	early May	#/100 tillers	24	24	C009
China	Shaanxi	Xianyang	108.07	34.27	2005	5.2	early May	#/100 tillers	26	26	C009
China	Shaanxi	Xianyang	108.07	34.27	2005	5.2	early May	#/100 tillers	32	32	C009
China	Shaanxi	Xianyang	108.07	34.27	2005	5.2	early May	#/100 tillers	56	56	C009
China	Shaanxi	Xianyang	108.07	34.27	2005	5.2	early May	#/100 tillers	84	84	C009
China	Shaanxi	Xianyang	108.07	34.27	2005	5.2	early May	#/100 tillers	116	116	C009
China	Shaanxi	Xianyang	108.07	34.27	2005	5.2	early May	#/100 tillers	202	202	C009
China	Shaanxi	Xianyang	108.07	34.27	2005	5.2	early May	#/100 tillers	65.33	65.33	C009
China	Shaanxi	Xianyang	108.07	34.27	2005	5.2	early May	#/100 tillers	67.33	67.33	C009
China	Shaanxi	Xianyang	108.07	34.27	2005	5.2	early May	#/100 tillers	15.33	15.33	C009
China	Shaanxi	Xianyang	108.07	34.27	2005	5.2	early May	#/100 tillers	3.33	3.33	C009
China	Shaanxi	Xianyang	108.07	34.27	2005	5.2	early May	#/100 tillers	31.33	31.33	C009
China	Shaanxi	Xianyang	108.07	34.27	2005	5.2	early May	#/100 tillers	51.33	51.33	C009
China	Shaanxi	Xianyang	108.07	34.27	2005	5.2	early May	#/100 tillers	61.33	61.33	C009
China	Shaanxi	Xianyang	108.07	34.27	2005	5.2	early May	#/100 tillers	157.33	157.33	C009
China	Shaanxi	Xianyang	108.07	34.27	2005	5.2	early May	#/100 tillers	297.33	297.33	C009
China	Shaanxi	Xianyang	108.07	34.27	2005	5.2	early May	#/100 tillers	55.56	55.56	C009
China	Shaanxi	Xianyang	108.07	34.27	2005	5.2	early May	#/100 tillers	20.67	20.67	C009
China	Shaanxi	Xianyang	108.07	34.27	2005	5.2	early May	#/100 tillers	24.67	24.67	C009
China	Shaanxi	Xianyang	108.07	34.27	2005	5.2	early May	#/100 tillers	2.67	2.67	C009
China	Shaanxi	Xianyang	108.07	34.27	2005	5.2	early May	#/100 tillers	14.67	14.67	C009
China	Shaanxi	Xianyang	108.07	34.27	2005	5.2	early May	#/100 tillers	66.67	66.67	C009
China	Shaanxi	Xianyang	108.07	34.27	2005	5.2	early May	#/100 tillers	82.67	82.67	C009
China	Shaanxi	Xianyang	108.07	34.27	2005	5.2	early May	#/100 tillers	84.67	84.67	C009
China	Shaanxi	Xianyang	108.07	34.27	2005	5.2	early May	#/100 tillers	86.67	86.67	C009
China	Shaanxi	Xianyang	108.07	34.27	2005	5.2	early May	#/100 tillers	90.67	90.67	C009
China	Shaanxi	Xianyang	108.07	34.27	2005	5.2	early May	#/100 tillers	92.67	92.67	C009
China	Shaanxi	Xianyang	108.07	34.27	2005	5.2	early May	#/100 tillers	94.67	94.67	C009
China	Shaanxi	Xianyang	108.07	34.27	2005	5.23	late May	#/100 tillers	2	2	C009
China	Shaanxi	Xianyang	108.07	34.27	2005	5.23	late May	#/100 tillers	2	2	C009
China	Shaanxi	Xianyang	108.07	34.27	2005	5.23	late May	#/100 tillers	2	2	C009
China	Shaanxi	Xianyang	108.07	34.27	2005	5.23	late May	#/100 tillers	2	2	C009
China	Shaanxi	Xianyang	108.07	34.27	2005	5.23	late May	#/100 tillers	2	2	C009
China	Shaanxi	Xianyang	108.07	34.27	2005	5.23	late May	#/100 tillers	4	4	C009
China	Shaanxi	Xianyang	108.07	34.27	2005	5.23	late May	#/100 tillers	10	10	C009
China	Shaanxi	Xianyang	108.07	34.27	2005	5.23	late May	#/100 tillers	14	14	C009
China	Shaanxi	Xianyang	108.07	34.27	2005	5.23	late May	#/100 tillers	16	16	C009
China	Shaanxi	Xianyang	108.07	34.27	2005	5.23	late May	#/100 tillers	18	18	C009
China	Shaanxi	Xianyang	108.07	34.27	2005	5.23	late May	#/100 tillers	20	20	C009
China	Shaanxi	Xianyang	108.07	34.27	2005	5.23	late May	#/100 tillers	34	34	C009
China	Shaanxi	Xianyang	108.07	34.27	2005	5.23	late May	#/100 tillers	42	42	C009
China	Shaanxi	Xianyang	108.07	34.27	2005	5.23	late May	#/100 tillers	42	42	C009
China	Shaanxi	Xianyang	108.07	34.27	2005	5.23	late May	#/100 tillers	50	50	C009
China	Shaanxi	Xianyang	108.07	34.27	2005	5.23	late May	#/100 tillers	54	54	C009
China	Shaanxi	Xianyang	108.07	34.27	2005	5.23	late May	#/100 tillers	54	54	C009
China	Shaanxi	Xianyang	108.07	34.27	2005	5.23	late May	#/100 tillers	54	54	C009
China	Shaanxi	Xianyang	108.07	34.27	2005	5.23	late May	#/100 tillers	70	70	C009
China	Shaanxi	Xianyang	108.07	34.27	2005	5.23	late May	#/100 tillers	86	86	C009
China	Shaanxi	Xianyang	108.07	34.27	2005	5.23	late May	#/100 tillers	96	96	C009
China	Shaanxi	Xianyang	108.07	34.27	2005	5.23	late May	#/100 tillers	120	120	C009
China	Shaanxi	Xianyang	108.07	34.27	2005	5.23	late May	#/100 tillers	250	250	C009
China	Shaanxi	Xianyang	108.07	34.27	2005	5.23	late May	#/100 tillers	265	265	C009
China	Shaanxi	Xianyang	108.07	34.27	2005	5.26	late May	#/100 tillers	2	2	C009
China	Shaanxi	Xianyang	108.07	34.27	2005	5.26	late May	#/100 tillers	4	4	C009
China	Shaanxi	Xianyang	108.07	34.27	2005	5.26	late May	#/100 tillers	4	4	C009
China	Shaanxi	Xianyang	108.07	34.27	2005	5.26	late May	#/100 tillers	4	4	C009
China	Shaanxi	Xianyang	108.07	34.27	2005	5.26	late May	#/100 tillers	6	6	C009
China	Shaanxi	Xianyang	108.07	34.27	2005	5.26	late May	#/100 tillers	12	12	C009
China	Shaanxi	Xianyang	108.07	34.27	2005	5.26	late May	#/100 tillers	18	18	C009
China	Shaanxi	Xianyang	108.07	34.27	2005	5.26	late May	#/100 tillers	22	22	C009
China	Shaanxi	Xianyang	108.07	34.27	2005	5.26	late May	#/100 tillers	80	80	C009
China	Shaanxi	Xianyang	108.07	34.27	2005	5.26	late May	#/100 tillers	94	94	C009
China	Shaanxi	Xianyang	108.07	34.27	2005	5.26	late May	#/100 tillers	158	158	C009
China	Shaanxi	Xianyang	108.07	34.27	2005	5.26	late May	#/100 tillers	172	172	C009
China	Shaanxi	Xianyang	108.07	34.27	2005	5.26	late May	#/100 tillers	208	208	C009
China	Shaanxi	Xianyang	108.07	34.27	2005	5.26	late May	#/100 tillers	210	210	C009
China	Shaanxi	Xianyang	108.07	34.27	2005	5.26	late May	#/100 tillers	256	256	C009
China	Shaanxi	Xianyang	108.07	34.27	2005	5.26	late May	#/100 tillers	286	286	C009
China	Shaanxi	Xianyang	108.07	34.27	2005	5.26	late May	#/100 tillers	332	332	C009
China	Shaanxi	Xianyang	108.07	34.27	2005	5.26	late May	#/100 tillers	334	334	C009
China	Shaanxi	Xianyang	108.07	34.27	2005	5.26	late May	#/100 tillers	338	338	C009
China	Shaanxi	Xianyang	108.07	34.27	2005	5.26	late May	#/100 tillers	374	374	C009
China	Shaanxi	Xianyang	108.07	34.27	2005	5.26	late May	#/100 tillers	442	442	C009
China	Shaanxi	Xianyang	108.07	34.27	2005	5.26	late May	#/100 tillers	526	526	C009
China	Shaanxi	Xianyang	108.07	34.27	2005	5.26	late May	#/100 tillers	680	680	C009
China	Shaanxi	Xianyang	108.07	34.27	2005	5.30	late May	#/100 tillers	260.18	260.18	C009
China	Shaanxi	Xianyang	108.07	34.27	2005	5.30	late May	#/100 tillers	260.18	260.18	C009
China	Shaanxi	Xianyang	108.07	34.27	2005	5.30	late May	#/100 tillers	69.48	69.48	C009
China	Shaanxi	Xianyang	108.07	34.27	2005	5.30	late May	#/100 tillers	69.48	69.48	C009
China	Shaanxi	Xianyang	108.07	34.27	2005	5.30	late May	#/100 tillers	47.48	47.48	C009
China	Shaanxi	Xianyang	108.07	34.27	2005	5.30	late May	#/100 tillers	47.48	47.48	C009
China	Shaanxi	Xianyang	108.07	34.27	2005	5.30	late May	#/100 tillers	103.75	103.75	C009
China	Shaanxi	Xianyang	108.07	34.27	2005	5.30	late May	#/100 tillers	103.75	103.75	C009
China	Shaanxi	Xianyang	108.07	34.27	2005	5.30	late May	#/100 tillers	2.89	2.89	C009
China	Shaanxi	Xianyang	108.07	34.27	2005	5.30	late May	#/100 tillers	2.89	2.89	C009
China	Shaanxi	Xianyang	108.07	34.27	2005	5.8	early May	#/100 tillers	170	170	C009
China	Shaanxi	Xianyang	108.07	34.27	2005	5.8	early May	#/100 tillers	580	580	C009
China	Shaanxi	Xianyang	108.07	34.27	2005	5.8	early May	#/100 tillers	1230	1230	C009
China	Shaanxi	Xianyang	108.07	34.27	2005	5.8	early May	#/100 tillers	1470	1470	C009
China	Shaanxi	Xianyang	108.07	34.27	2005	5.8	early May	#/100 tillers	267.14	267.14	C009
China	Shaanxi	Xianyang	108.07	34.27	2005	5.8	early May	#/100 tillers	507.14	507.14	C009
China	Shaanxi	Xianyang	108.07	34.27	2005	5.8	early May	#/100 tillers	537.14	537.14	C009
China	Shaanxi	Xianyang	108.07	34.27	2005	5.8	early May	#/100 tillers	687.14	687.14	C009
China	Shaanxi	Xianyang	108.07	34.27	2005	5.8	early May	#/100 tillers	274.29	274.29	C009
China	Shaanxi	Xianyang	108.07	34.27	2005	5.8	early May	#/100 tillers	284.29	284.29	C009
China	Shaanxi	Xianyang	108.07	34.27	2005	5.8	early May	#/100 tillers	504.29	504.29	C009
China	Shaanxi	Xianyang	108.07	34.27	2005	5.8	early May	#/100 tillers	924.29	924.29	C009
China	Shaanxi	Xianyang	108.07	34.27	2005	5.8	early May	#/100 tillers	711.43	711.43	C009
China	Shaanxi	Xianyang	108.07	34.27	2005	5.8	early May	#/100 tillers	761.43	761.43	C009
China	Shaanxi	Xianyang	108.07	34.27	2005	5.8	early May	#/100 tillers	241.43	241.43	C009
China	Shaanxi	Xianyang	108.07	34.27	2005	5.8	early May	#/100 tillers	61.43	61.43	C009
China	Shaanxi	Xianyang	108.07	34.27	2005	5.8	early May	#/100 tillers	268.57	268.57	C009
China	Shaanxi	Xianyang	108.07	34.27	2005	5.8	early May	#/100 tillers	68.57	68.57	C009
China	Shaanxi	Xianyang	108.07	34.27	2005	5.8	early May	#/100 tillers	28.57	28.57	C009
China	Shaanxi	Xianyang	108.07	34.27	2005	5.8	early May	#/100 tillers	248.57	248.57	C009
China	Shaanxi	Xianyang	108.07	34.27	2005	5.8	early May	#/100 tillers	628.57	628.57	C009
China	Shaanxi	Xianyang	108.07	34.27	2005	5.8	early May	#/100 tillers	978.57	978.57	C009
China	Shaanxi	Xianyang	108.07	34.27	2005	5.8	early May	#/100 tillers	485.71	485.71	C009
China	Shaanxi	Xianyang	108.07	34.27	2005	5.8	early May	#/100 tillers	865.71	865.71	C009
China	Shaanxi	Xianyang	108.07	34.27	2005	5.8	early May	#/100 tillers	125.71	125.71	C009
China	Shaanxi	Xianyang	108.07	34.27	2005	5.8	early May	#/100 tillers	215.71	215.71	C009
China	Shaanxi	Xianyang	108.07	34.27	2005	5.8	early May	#/100 tillers	255.71	255.71	C009
China	Shaanxi	Xianyang	108.07	34.27	2005	5.8	early May	#/100 tillers	252.86	252.86	C009
China	Shaanxi	Xianyang	108.07	34.27	2006	3.24	late March	#/100 tillers	1.33	1.33	C009
China	Shaanxi	Xianyang	108.07	34.27	2006	3.31	late March	#/100 tillers	4	4	C009
China	Shaanxi	Xianyang	108.07	34.27	2006	3.31	late March	#/100 tillers	12	12	C009
China	Shaanxi	Xianyang	108.07	34.27	2006	3.31	late March	#/100 tillers	1.33	1.33	C009
China	Shaanxi	Xianyang	108.07	34.27	2006	3.31	late March	#/100 tillers	5.33	5.33	C009
China	Shaanxi	Xianyang	108.07	34.27	2006	3.31	late March	#/100 tillers	0.4	0.4	C009
China	Shaanxi	Xianyang	108.07	34.27	2006	3.31	late March	#/100 tillers	0.4	0.4	C009
China	Shaanxi	Xianyang	108.07	34.27	2006	3.31	late March	#/100 tillers	1.47	1.47	C009
China	Shaanxi	Xianyang	108.07	34.27	2006	4.14	mid April	#/100 tillers	0.13	0.13	C009
China	Shaanxi	Xianyang	108.07	34.27	2006	4.14	mid April	#/100 tillers	5.2	5.2	C009
China	Shaanxi	Xianyang	108.07	34.27	2006	4.14	mid April	#/100 tillers	21.33	21.33	C009
China	Shaanxi	Xianyang	108.07	34.27	2006	4.14	mid April	#/100 tillers	0.53	0.53	C009
China	Shaanxi	Xianyang	108.07	34.27	2006	4.14	mid April	#/100 tillers	18.67	18.67	C009
China	Shaanxi	Xianyang	108.07	34.27	2006	4.14	mid April	#/100 tillers	1.87	1.87	C009
China	Shaanxi	Xianyang	108.07	34.27	2006	4.14	mid April	#/100 tillers	2.93	2.93	C009
China	Shaanxi	Xianyang	108.07	34.27	2006	4.22	late April	#/100 tillers	56	56	C009
China	Shaanxi	Xianyang	108.07	34.27	2006	4.22	late April	#/100 tillers	60	60	C009
China	Shaanxi	Xianyang	108.07	34.27	2006	4.22	late April	#/100 tillers	72	72	C009
China	Shaanxi	Xianyang	108.07	34.27	2006	4.22	late April	#/100 tillers	69.07	69.07	C009
China	Shaanxi	Xianyang	108.07	34.27	2006	4.22	late April	#/100 tillers	91.2	91.2	C009
China	Shaanxi	Xianyang	108.07	34.27	2006	4.22	late April	#/100 tillers	85.33	85.33	C009
China	Shaanxi	Xianyang	108.07	34.27	2006	4.22	late April	#/100 tillers	33.33	33.33	C009
China	Shaanxi	Xianyang	108.07	34.27	2006	4.22	late April	#/100 tillers	9.47	9.47	C009
China	Shaanxi	Xianyang	108.07	34.27	2006	4.22	late April	#/100 tillers	180.53	180.53	C009
China	Shaanxi	Xianyang	108.07	34.27	2006	4.22	late April	#/100 tillers	18.8	18.8	C009
China	Shaanxi	Xianyang	108.07	34.27	2006	4.29	late April	#/100 tillers	16	16	C009
China	Shaanxi	Xianyang	108.07	34.27	2006	4.29	late April	#/100 tillers	94	94	C009
China	Shaanxi	Xianyang	108.07	34.27	2006	4.29	late April	#/100 tillers	100	100	C009
China	Shaanxi	Xianyang	108.07	34.27	2006	4.29	late April	#/100 tillers	100	100	C009
China	Shaanxi	Xianyang	108.07	34.27	2006	4.29	late April	#/100 tillers	128	128	C009
China	Shaanxi	Xianyang	108.07	34.27	2006	4.29	late April	#/100 tillers	186.13	186.13	C009
China	Shaanxi	Xianyang	108.07	34.27	2006	4.29	late April	#/100 tillers	117.33	117.33	C009
China	Shaanxi	Xianyang	108.07	34.27	2006	4.29	late April	#/100 tillers	1.33	1.33	C009
China	Shaanxi	Xianyang	108.07	34.27	2006	4.29	late April	#/100 tillers	5.33	5.33	C009
China	Shaanxi	Xianyang	108.07	34.27	2006	4.29	late April	#/100 tillers	61.33	61.33	C009
China	Shaanxi	Xianyang	108.07	34.27	2006	4.29	late April	#/100 tillers	169.33	169.33	C009
China	Shaanxi	Xianyang	108.07	34.27	2006	4.29	late April	#/100 tillers	237.33	237.33	C009
China	Shaanxi	Xianyang	108.07	34.27	2006	4.29	late April	#/100 tillers	86.67	86.67	C009
China	Shaanxi	Xianyang	108.07	34.27	2006	4.29	late April	#/100 tillers	35.87	35.87	C009
China	Shaanxi	Xianyang	108.07	34.27	2006	4.7	early April	#/100 tillers	2.27	2.27	C009
China	Shaanxi	Xianyang	108.07	34.27	2006	4.7	early April	#/100 tillers	9.33	9.33	C009
China	Shaanxi	Xianyang	108.07	34.27	2006	4.7	early April	#/100 tillers	0.4	0.4	C009
China	Shaanxi	Xianyang	108.07	34.27	2006	4.7	early April	#/100 tillers	24.53	24.53	C009
China	Shaanxi	Xianyang	108.07	34.27	2006	4.7	early April	#/100 tillers	2.8	2.8	C009
China	Shaanxi	Xianyang	108.07	34.27	2006	5.12	mid May	#/100 tillers	56	56	C009
China	Shaanxi	Xianyang	108.07	34.27	2006	5.12	mid May	#/100 tillers	104	104	C009
China	Shaanxi	Xianyang	108.07	34.27	2006	5.12	mid May	#/100 tillers	136	136	C009
China	Shaanxi	Xianyang	108.07	34.27	2006	5.12	mid May	#/100 tillers	148	148	C009
China	Shaanxi	Xianyang	108.07	34.27	2006	5.12	mid May	#/100 tillers	148	148	C009
China	Shaanxi	Xianyang	108.07	34.27	2006	5.12	mid May	#/100 tillers	244	244	C009
China	Shaanxi	Xianyang	108.07	34.27	2006	5.12	mid May	#/100 tillers	252	252	C009
China	Shaanxi	Xianyang	108.07	34.27	2006	5.12	mid May	#/100 tillers	360	360	C009
China	Shaanxi	Xianyang	108.07	34.27	2006	5.12	mid May	#/100 tillers	584	584	C009
China	Shaanxi	Xianyang	108.07	34.27	2006	5.12	mid May	#/100 tillers	1340	1340	C009
China	Shaanxi	Xianyang	108.07	34.27	2006	5.12	mid May	#/100 tillers	1766	1766	C009
China	Shaanxi	Xianyang	108.07	34.27	2006	5.12	mid May	#/100 tillers	4340	4340	C009
China	Shaanxi	Xianyang	108.07	34.27	2006	5.12	mid May	#/100 tillers	2034.4	2034.4	C009
China	Shaanxi	Xianyang	108.07	34.27	2006	5.12	mid May	#/100 tillers	3444.4	3444.4	C009
China	Shaanxi	Xianyang	108.07	34.27	2006	5.18	mid May	#/100 tillers	4	4	C009
China	Shaanxi	Xianyang	108.07	34.27	2006	5.18	mid May	#/100 tillers	12	12	C009
China	Shaanxi	Xianyang	108.07	34.27	2006	5.18	mid May	#/100 tillers	36	36	C009
China	Shaanxi	Xianyang	108.07	34.27	2006	5.18	mid May	#/100 tillers	48	48	C009
China	Shaanxi	Xianyang	108.07	34.27	2006	5.18	mid May	#/100 tillers	64	64	C009
China	Shaanxi	Xianyang	108.07	34.27	2006	5.18	mid May	#/100 tillers	92	92	C009
China	Shaanxi	Xianyang	108.07	34.27	2006	5.18	mid May	#/100 tillers	120	120	C009
China	Shaanxi	Xianyang	108.07	34.27	2006	5.18	mid May	#/100 tillers	140	140	C009
China	Shaanxi	Xianyang	108.07	34.27	2006	5.18	mid May	#/100 tillers	516	516	C009
China	Shaanxi	Xianyang	108.07	34.27	2006	5.18	mid May	#/100 tillers	2678	2678	C009
China	Shaanxi	Xianyang	108.07	34.27	2006	5.18	mid May	#/100 tillers	2213.2	2213.2	C009
China	Shaanxi	Xianyang	108.07	34.27	2006	5.18	mid May	#/100 tillers	1002.8	1002.8	C009
China	Shaanxi	Xianyang	108.07	34.27	2006	5.18	mid May	#/100 tillers	1062.8	1062.8	C009
China	Shaanxi	Xianyang	108.07	34.27	2006	5.18	mid May	#/100 tillers	1646.8	1646.8	C009
China	Shaanxi	Xianyang	108.07	34.27	2006	5.25	late May	#/100 tillers	4	4	C009
China	Shaanxi	Xianyang	108.07	34.27	2006	5.25	late May	#/100 tillers	4	4	C009
China	Shaanxi	Xianyang	108.07	34.27	2006	5.25	late May	#/100 tillers	8	8	C009
China	Shaanxi	Xianyang	108.07	34.27	2006	5.25	late May	#/100 tillers	52	52	C009
China	Shaanxi	Xianyang	108.07	34.27	2006	5.25	late May	#/100 tillers	100	100	C009
China	Shaanxi	Xianyang	108.07	34.27	2006	5.25	late May	#/100 tillers	666	666	C009
China	Shaanxi	Xianyang	108.07	34.27	2006	5.25	late May	#/100 tillers	134.4	134.4	C009
China	Shaanxi	Xianyang	108.07	34.27	2006	5.25	late May	#/100 tillers	65.6	65.6	C009
China	Shaanxi	Xianyang	108.07	34.27	2006	5.25	late May	#/100 tillers	128.8	128.8	C009
China	Shaanxi	Xianyang	108.07	34.27	2006	5.25	late May	#/100 tillers	482.8	482.8	C009
China	Shaanxi	Xianyang	108.07	34.27	2006	5.30	late May	#/100 tillers	8	8	C009
China	Shaanxi	Xianyang	108.07	34.27	2006	5.30	late May	#/100 tillers	33.2	33.2	C009
China	Shaanxi	Xianyang	108.07	34.27	2006	5.30	late May	#/100 tillers	7.6	7.6	C009
China	Shaanxi	Xianyang	108.07	34.27	2006	5.30	late May	#/100 tillers	15.6	15.6	C009
China	Shaanxi	Xianyang	108.07	34.27	2006	5.30	late May	#/100 tillers	3.6	3.6	C009
China	Shaanxi	Xianyang	108.07	34.27	2006	5.6	early May	#/100 tillers	20	20	C009
China	Shaanxi	Xianyang	108.07	34.27	2006	5.6	early May	#/100 tillers	140	140	C009
China	Shaanxi	Xianyang	108.07	34.27	2006	5.6	early May	#/100 tillers	240	240	C009
China	Shaanxi	Xianyang	108.07	34.27	2006	5.6	early May	#/100 tillers	328	328	C009
China	Shaanxi	Xianyang	108.07	34.27	2006	5.6	early May	#/100 tillers	380	380	C009
China	Shaanxi	Xianyang	108.07	34.27	2006	5.6	early May	#/100 tillers	460	460	C009
China	Shaanxi	Xianyang	108.07	34.27	2006	5.6	early May	#/100 tillers	524	524	C009
China	Shaanxi	Xianyang	108.07	34.27	2006	5.6	early May	#/100 tillers	600	600	C009
China	Shaanxi	Xianyang	108.07	34.27	2006	5.6	early May	#/100 tillers	636	636	C009
China	Shaanxi	Xianyang	108.07	34.27	2006	5.6	early May	#/100 tillers	2403.2	2403.2	C009
China	Shaanxi	Xianyang	108.07	34.27	2006	5.6	early May	#/100 tillers	1465.2	1465.2	C009
China	Shaanxi	Xianyang	108.07	34.27	2006	5.6	early May	#/100 tillers	1635.2	1635.2	C009
China	Shaanxi	Xianyang	108.07	34.27	2006	5.6	early May	#/100 tillers	2888.4	2888.4	C009
China	Shaanxi	Xianyang	108.07	34.27	2006	5.6	early May	#/100 tillers	1616.8	1616.8	C009
China	Shaanxi	Xianyang	108.07	34.27	2006	6.5	early June	#/100 tillers	0.8	0.8	C009
China	Henan	Zhengzhou	113.63	34.75	1996	3.27	late March	#/100 tillers	72.3	72.3	C010
China	Henan	Zhengzhou	113.63	34.75	1996	4.01	early April	#/100 tillers	299.3	299.3	C010
China	Henan	Zhengzhou	113.63	34.75	1996	4.05	early April	#/100 tillers	456	456	C010
China	Henan	Zhengzhou	113.63	34.75	1996	4.1	early April	#/100 tillers	881.3	881.3	C010
China	Henan	Zhengzhou	113.63	34.75	1996	4.16	mid April	#/100 tillers	2912.6	2912.6	C010
China	Henan	Xuchang	113.85	34.04	1996	4.21	late April	#/100 tillers	3494.6	3494.6	C010
China	Henan	Xuchang	113.85	34.04	1996	4.26	late April	#/100 tillers	4764	4764	C010
China	Henan	Xuchang	113.85	34.04	1996	5.01	early May	#/100 tillers	5209.3	5209.3	C010
China	Henan	Zhengzhou	113.63	34.75	1996	5.05	early May	#/100 tillers	6900.6	6900.6	C010
China	Henan	Zhengzhou	113.63	34.75	1996	5.1	early May	#/100 tillers	7615.3	7615.3	C010
China	Henan	Zhengzhou	113.63	34.75	1996	5.15	mid May	#/100 tillers	818.6	818.6	C010
China	Henan	Zhengzhou	113.63	34.75	1996	5.2	mid May	#/100 tillers	106	106	C010
China	Henan	Zhengzhou	113.63	34.75	1996	5.25	late May	#/100 tillers	10	10	C010
China	Henan	Zhengzhou	113.63	34.75	1997	3.25	late March	#/100 tillers	11.3	11.3	C010
China	Henan	Zhengzhou	113.63	34.75	1997	3.31	late March	#/100 tillers	12	12	C010
China	Henan	Zhengzhou	113.63	34.75	1997	4.05	early April	#/100 tillers	10	10	C010
China	Henan	Zhengzhou	113.63	34.75	1997	4.1	early April	#/100 tillers	100.6	100.6	C010
China	Henan	Zhengzhou	113.63	34.75	1997	4.15	mid April	#/100 tillers	427.3	427.3	C010
China	Henan	Zhengzhou	113.63	34.75	1997	4.21	late April	#/100 tillers	1123.3	1123.3	C010
China	Henan	Zhengzhou	113.63	34.75	1997	4.25	late April	#/100 tillers	1571.3	1571.3	C010
China	Henan	Zhengzhou	113.63	34.75	1997	5.01	early May	#/100 tillers	4260.6	4260.6	C010
China	Henan	Zhengzhou	113.63	34.75	1997	5.05	early May	#/100 tillers	5862	5862	C010
China	Henan	Zhengzhou	113.63	34.75	1997	5.1	early May	#/100 tillers	4316.3	4316.3	C010
China	Henan	Zhengzhou	113.63	34.75	1997	5.15	mid May	#/100 tillers	1592	1592	C010
China	Henan	Zhengzhou	113.63	34.75	1997	5.2	mid May	#/100 tillers	0.6	0.6	C010
China	Anhui	Hefei	117.23	31.83	2002	4.05	early April	#/100 tillers	36	36	C011
China	Anhui	Hefei	117.23	31.83	2002	4.05	early April	#/100 tillers	59	59	C011
China	Anhui	Hefei	117.23	31.83	2002	4.12	mid April	#/100 tillers	124	124	C011
China	Anhui	Hefei	117.23	31.83	2002	4.12	mid April	#/100 tillers	151	151	C011
China	Anhui	Hefei	117.23	31.83	2002	4.19	mid April	#/100 tillers	158	158	C011
China	Anhui	Hefei	117.23	31.83	2002	4.19	mid April	#/100 tillers	334	334	C011
China	Anhui	Hefei	117.23	31.83	2002	4.26	late April	#/100 tillers	3372	3372	C011
China	Anhui	Hefei	117.23	31.83	2002	4.26	late April	#/100 tillers	3272	3272	C011
China	Anhui	Hefei	117.23	31.83	2002	5.03	early May	#/100 tillers	8268	8268	C011
China	Anhui	Hefei	117.23	31.83	2002	5.03	early May	#/100 tillers	5990	5990	C011
China	Anhui	Hefei	117.23	31.83	2002	5.1	early May	#/100 tillers	4155	4155	C011
China	Anhui	Hefei	117.23	31.83	2002	5.1	early May	#/100 tillers	3247	3247	C011
China	Anhui	Hefei	117.23	31.83	2002	5.17	mid May	#/100 tillers	5285	5285	C011
China	Anhui	Hefei	117.23	31.83	2002	5.17	mid May	#/100 tillers	3099	3099	C011
China	Anhui	Hefei	117.23	31.83	2002	5.24	late May	#/100 tillers	5395	5395	C011
China	Anhui	Hefei	117.23	31.83	2002	5.24	late May	#/100 tillers	4700	4700	C011
China	Henan	Xinxiang	113.93	35.28	2011	3.23	late March	#/100 tillers	11.8	11.8	C012
China	Henan	Xinxiang	113.93	35.28	2011	3.31	late March	#/100 tillers	44.46	44.46	C012
China	Henan	Xinxiang	113.93	35.28	2011	4.07	early April	#/100 tillers	94.2	94.2	C012
China	Henan	Xinxiang	113.93	35.28	2011	4.14	mid April	#/100 tillers	166.4	166.4	C012
China	Henan	Xinxiang	113.93	35.28	2011	4.21	late April	#/100 tillers	25.32	25.32	C012
China	Henan	xinxiang	113.93	35.28	2011	4.28	late April	#/100 tillers	15.94	15.94	C012
China	Henan	Xinxiang	113.93	35.28	2011	5.06	early May	#/100 tillers	24.54	24.54	C012
China	Henan	Xinxiang	113.93	35.28	2011	5.12	mid May	#/100 tillers	52.04	52.04	C012
China	Henan	Xinxiang	113.93	35.28	2011	5.19	mid May	#/100 tillers	17.64	17.64	C012
China	Henan	Xinxiang	113.93	35.28	2011	5.26	late May	#/100 tillers	19.34	19.34	C012
China	Henan	Xinxiang	113.93	35.28	2011	6.02	early June	#/100 tillers	3.66	3.66	C012
China	Shandong	Liaocheng	116.02	36.44	2012	4.01	early April	#/100 tillers	51	51	C013
China	Shandong	Liaocheng	116.02	36.44	2012	4.2	mid April	#/100 tillers	921	921	C013
China	Shandong	Liaocheng	116.02	36.44	2012	5.06	early May	#/100 tillers	3657	3657	C013
China	Shaanxi	Weinan	109.5	34.5	1977	3.25	late March	#/100 tillers	0.8	0.8	C014
China	Shaanxi	Weinan	109.5	34.5	1977	4.1	early April	#/100 tillers	5.5	5.5	C014
China	Shaanxi	Weinan	109.5	34.5	1977	5.2	mid May	#/100 tillers	107	107	C014
China	Shaanxi	Weinan	109.5	34.5	1978	3.2	mid March	#/100 tillers	1.2	1.2	C014
China	Shaanxi	Weinan	109.5	34.5	1978	4.1	early April	#/100 tillers	18.4	18.4	C014
China	Shaanxi	Weinan	109.5	34.5	1978	5.2	mid May	#/100 tillers	214	214	C014
China	Shaanxi	Weinan	109.5	34.5	1979	3.21	late March	#/100 tillers	3.6	3.6	C014
China	Shaanxi	Weinan	109.5	34.5	1979	4.11	mid April	#/100 tillers	14.7	14.7	C014
China	Shaanxi	Weinan	109.5	34.5	1979	5.17	mid May	#/100 tillers	146	146	C014
China	Shaanxi	Weinan	109.5	34.5	2001	3.2	mid March	#/100 tillers	2.7	2.7	C014
China	Shaanxi	Weinan	109.5	34.5	2001	4.09	early April	#/100 tillers	57.6	57.6	C014
China	Shaanxi	Weinan	109.5	34.5	2001	5.21	late May	#/100 tillers	670	670	C014
China	Shaanxi	Weinan	109.5	34.5	2002	3.25	late March	#/100 tillers	12.2	12.2	C014
China	Shaanxi	Weinan	109.5	34.5	2002	4.11	mid April	#/100 tillers	87.4	87.4	C014
China	Shaanxi	Weinan	109.5	34.5	2002	5.2	mid May	#/100 tillers	1020	1020	C014
China	Shaanxi	Weinan	109.5	34.5	2003	3.22	late March	#/100 tillers	18.6	18.6	C014
China	Shaanxi	Weinan	109.5	34.5	2003	4.1	early April	#/100 tillers	128	128	C014
China	Shaanxi	Weinan	109.5	34.5	2003	5.18	mid May	#/100 tillers	1580	1580	C014
China	Hebei	Baoding	115.48	38.88	2014	5.09	early May	#/100 tillers	625	625	C015
China	Hebei	Baoding	115.48	38.88	2014	5.15	mid May	#/100 tillers	1460	1460	C015
China	Hebei	Baoding	115.48	38.88	2014	5.21	late May	#/100 tillers	2621.33	2621.33	C015
China	Hebei	Changli	119.2	39.7	2014	4.01	early April	#/100 tillers	233	233	C016
China	Hebei	Changli	119.2	39.7	2014	4.08	early April	#/100 tillers	150	150	C016
China	Hebei	Changli	119.2	39.7	2014	4.15	mid April	#/100 tillers	125	125	C016
China	Hebei	Changli	119.2	39.7	2014	4.22	late April	#/100 tillers	250	250	C016
China	Hebei	Changli	119.2	39.7	2014	4.29	late April	#/100 tillers	740	740	C016
China	Hebei	Changli	119.2	39.7	2014	5.06	early May	#/100 tillers	1137	1137	C016
China	Hebei	Changli	119.2	39.7	2014	5.13	mid May	#/100 tillers	1360	1360	C016
China	Hebei	Changli	119.2	39.7	2014	5.2	mid May	#/100 tillers	110	110	C016
China	Henan	Nanyang	112.96	32.95	2018	3.15	mid March	#/200 plants	154.33	154.33	C017
China	Henan	Nanyang	112.96	32.95	2018	4.2	mid April	#/200 plants	507	507	C017
China	Henan	Nanyang	112.96	32.95	2018	4.25	late April	#/200 plants	1216.7	1216.7	C017
China	Henan	Yuanyang	113.94	35.07	2002	4.03	early April	#/tiller	5	5	C018
China	Henan	Yuanyang	113.94	35.07	2002	4.11	mid April	#/tiller	60	60	C018
China	Henan	Yuanyang	113.94	35.07	2002	4.18	mid April	#/tiller	110	110	C018
China	Henan	Yuanyang	113.94	35.07	2002	4.27	late April	#/tiller	200	200	C018
China	Henan	Yuanyang	113.94	35.07	2002	5.07	early May	#/tiller	274	274	C018
China	Henan	Yuanyang	113.94	35.07	2002	5.13	mid May	#/tiller	150	150	C018
China	Henan	Yuanyang	113.94	35.07	2002	5.23	late May	#/tiller	9	9	C018
China	Hebei	Beijing	116.32	39.73	1996	5.09	early May	#/100 tillers	159	159	C019
China	Hebei	Beijing	116.32	39.73	1996	5.09	early May	#/100 tillers	159	159	C019
China	Hebei	Beijing	116.32	39.73	1996	5.13	mid May	#/100 tillers	542	542	C019
China	Hebei	Beijing	116.32	39.73	1996	5.13	mid May	#/100 tillers	530	530	C019
China	Hebei	Beijing	116.32	39.73	1996	5.13	mid May	#/100 tillers	54	54	C019
China	Hebei	Beijing	116.32	39.73	1996	5.16	mid May	#/100 tillers	790	790	C019
China	Hebei	Beijing	116.32	39.73	1996	5.16	mid May	#/100 tillers	627	627	C019
China	Hebei	Beijing	116.32	39.73	1996	5.16	mid May	#/100 tillers	92	92	C019
China	Hebei	Beijing	116.32	39.73	1996	5.2	mid May	#/100 tillers	1993	1993	C019
China	Hebei	Beijing	116.32	39.73	1996	5.2	mid May	#/100 tillers	992	992	C019
China	Hebei	Beijing	116.32	39.73	1996	5.2	mid May	#/100 tillers	275	275	C019
China	Hebei	Beijing	116.32	39.73	1996	5.23	late May	#/100 tillers	4186	4186	C019
China	Hebei	Beijing	116.32	39.73	1996	5.23	late May	#/100 tillers	2156	2156	C019
China	Hebei	Beijing	116.32	39.73	1996	5.23	late May	#/100 tillers	578	578	C019
China	Hebei	Beijing	116.32	39.73	1996	5.28	late May	#/100 tillers	3223	3223	C019
China	Hebei	Beijing	116.32	39.73	1996	5.28	late May	#/100 tillers	3218	3218	C019
China	Hebei	Beijing	116.32	39.73	1996	5.28	late May	#/100 tillers	1537	1537	C019
China	Shandong	Jimo	120.45	36.39	1995	3.05	early March	#/100 tillers	1.7	1.7	C020
China	Shandong	Jimo	120.45	36.39	1995	4.15	mid April	#/100 tillers	950	950	C020
China	Shandong	Jimo	120.45	36.39	1995	4.15	mid April	#/100 tillers	5.6	5.6	C020
China	Shandong	Jimo	120.45	36.39	1996	3.05	early March	#/100 tillers	3.1	3.1	C020
China	Shandong	Jimo	120.45	36.39	1996	4.15	mid April	#/100 tillers	24	24	C020
China	Shandong	Jimo	120.45	36.39	1996	5.15	mid May	#/100 tillers	1151	1151	C020
China	Shandong	Jimo	120.45	36.39	1997	3.05	early March	#/100 tillers	2	2	C020
China	Shandong	Jimo	120.45	36.39	1997	4.15	mid April	#/100 tillers	22	22	C020
China	Shandong	Jimo	120.45	36.39	1997	5.15	mid May	#/100 tillers	1508	1508	C020
China	Shandong	Jimo	120.45	36.39	1998	3.05	early March	#/100 tillers	1.5	1.5	C020
China	Shandong	Jimo	120.45	36.39	1998	4.15	mid April	#/100 tillers	17.4	17.4	C020
China	Shandong	Jimo	120.45	36.39	1998	5.15	mid May	#/100 tillers	1100	1100	C020
China	Shandong	Jimo	120.45	36.39	1999	3.05	early March	#/100 tillers	1	1	C020
China	Shandong	Jimo	120.45	36.39	1999	4.15	mid April	#/100 tillers	21.5	21.5	C020
China	Shandong	Jimo	120.45	36.39	1999	5.15	mid May	#/100 tillers	1210	1210	C020
China	Shandong	Jimo	120.45	36.39	2000	3.05	early March	#/100 tillers	0.9	0.9	C020
China	Shandong	Jimo	120.45	36.39	2000	4.15	mid April	#/100 tillers	15.2	15.2	C020
China	Shandong	Jimo	120.45	36.39	2000	5.15	mid May	#/100 tillers	840	840	C020
China	Shandong	Jimo	120.45	36.39	2001	3.05	early March	#/100 tillers	1.8	1.8	C020
China	Shandong	Jimo	120.45	36.39	2001	4.15	mid April	#/100 tillers	17	17	C020
China	Shandong	Jimo	120.45	36.39	2001	5.15	mid May	#/100 tillers	686	686	C020
China	Shandong	Jimo	120.45	36.39	2002	3.05	early March	#/100 tillers	2.2	2.2	C020
China	Shandong	Jimo	120.45	36.39	2002	4.15	mid April	#/100 tillers	19.5	19.5	C020
China	Shandong	Jimo	120.45	36.39	2002	5.15	mid May	#/100 tillers	457	457	C020
China	Shandong	Jimo	120.45	36.39	2003	3.05	early March	#/100 tillers	2.5	2.5	C020
China	Shandong	Jimo	120.45	36.39	2003	4.15	mid April	#/100 tillers	24.3	24.3	C020
China	Shandong	Jimo	120.45	36.39	2003	5.15	mid May	#/100 tillers	385	385	C020
China	Shandong	Jimo	120.45	36.39	2004	3.05	early March	#/100 tillers	2.3	2.3	C020
China	Shandong	Jimo	120.45	36.39	2004	4.15	mid April	#/100 tillers	25.6	25.6	C020
China	Shandong	Jimo	120.45	36.39	2004	5.15	mid May	#/100 tillers	347	347	C020
China	Jiangsu	Shanghai	121.24	31.82	2014	4.09	early April	#/100 tillers	875	875	C021
China	Jiangsu	Shanghai	121.24	31.82	2014	4.11	mid April	#/100 tillers	2060	2060	C021
China	Jiangsu	Shanghai	121.24	31.82	2014	4.15	mid April	#/100 tillers	3200	3200	C021
China	Jiangsu	Shanghai	121.24	31.82	2014	4.18	mid April	#/100 tillers	1555	1555	C021
China	Jiangsu	Shanghai	121.24	31.82	2014	4.23	late April	#/100 tillers	464	464	C021
China	Hebei	Changli	119.18	39.71	2012	5.05	early May	#/100 tillers	300	300	C022
China	Hebei	Changli	119.18	39.71	2012	5.08	early May	#/100 tillers	250	250	C022
China	Hebei	Changli	119.18	39.71	2012	5.12	mid May	#/100 tillers	450	450	C022
China	Hebei	Changli	119.18	39.71	2012	5.15	mid May	#/100 tillers	750	750	C022
China	Hebei	Changli	119.18	39.71	2012	5.17	mid May	#/100 tillers	800	800	C022
China	Hebei	Changli	119.18	39.71	2012	5.21	late May	#/100 tillers	1500	1500	C022
China	Hebei	Changli	119.18	39.71	2012	5.22	late May	#/100 tillers	2700	2700	C022
China	Hebei	Changli	119.18	39.71	2012	5.25	late May	#/100 tillers	2518	2518	C022
China	Hebei	Changli	119.18	39.71	2012	5.28	late May	#/100 tillers	200	200	C022
China	Hebei	Zhaoxian	114.78	37.76	2010	5.14	mid May	#/100 tillers	27.33	27.33	C023
China	Hebei	Zhaoxian	114.78	37.76	2010	5.17	mid May	#/100 tillers	147.67	147.67	C023
China	Hebei	Gaoyang	115.78	38.7	2010	5.19	mid May	#/100 tillers	167.33	167.33	C023
China	Hebei	Zhaoxian	114.78	37.76	2010	5.2	mid May	#/100 tillers	227.67	227.67	C023
China	Hebei	Gaoyang	115.78	38.7	2010	5.23	late May	#/100 tillers	346	346	C023
China	Hebei	Zhaoxian	114.78	37.76	2010	5.23	late May	#/100 tillers	811	811	C023
China	Hebei	Zhaoxian	114.78	37.76	2010	5.26	late May	#/100 tillers	1559.33	1559.33	C023
China	Hebei	Zhaoxian	114.78	37.76	2010	5.29	late May	#/100 tillers	5458.67	5458.67	C023
China	Hebei	Zhaoxian	114.78	37.76	2010	6.01	early June	#/100 tillers	5320	5320	C023
China	Hebei	Gaoyang	115.78	38.7	2010	6.02	early June	#/100 tillers	131.33	131.33	C023
China	Hebei	Zhaoxian	114.78	37.76	2010	6.04	early June	#/100 tillers	8303.33	8303.33	C023
China	Hebei	Gaoyang	115.78	38.7	2010	6.05	early June	#/100 tillers	319.7	319.7	C023
China	Hebei	Gaoyang	115.78	38.7	2010	6.06	early June	#/100 tillers	11473.3	11473.3	C023
China	Hebei	Gaoyang	115.78	38.7	2010	6.07	early June	#/100 tillers	985	985	C023
China	Hebei	Zhaoxian	114.78	37.76	2010	6.07	early June	#/100 tillers	4283.33	4283.33	C023
China	Hebei	Zhaoxian	114.78	37.76	2010	6.1	early June	#/100 tillers	437.33	437.33	C023
China	Hebei	Zhaoxian	114.78	37.76	2011	5.1	early May	#/100 tillers	267.2	267.2	C023
China	Hebei	Zhaoxian	114.78	37.76	2011	5.15	mid May	#/100 tillers	397.6	397.6	C023
China	Hebei	Gaoyang	115.78	38.7	2011	5.16	mid May	#/100 tillers	402	402	C023
China	Hebei	Zhaoxian	114.78	37.76	2011	5.2	mid May	#/100 tillers	1023.1	1023.1	C023
China	Hebei	Gaoyang	115.78	38.7	2011	5.21	late May	#/100 tillers	1462.5	1462.5	C023
China	Hebei	Zhaoxian	114.78	37.76	2011	5.25	late May	#/100 tillers	1604.3	1604.3	C023
China	Hebei	Gaoyang	115.78	38.7	2011	5.26	late May	#/100 tillers	2269.1	2269.1	C023
China	Hebei	Zhaoxian	114.78	37.76	2011	5.3	late May	#/100 tillers	1138	1138	C023
China	Hebei	Gaoyang	115.78	38.7	2011	5.31	late May	#/100 tillers	954.2	954.2	C023
China	Hebei	Zhaoxian	114.78	37.76	2011	6.04	early June	#/100 tillers	548.7	548.7	C023
China	Hebei	Zhaoxian	114.78	37.76	2011	6.09	early June	#/100 tillers	103.5	103.5	C023
China	Hebei	Anxin	115.94	38.94	2012	5.14	mid May	#/100 tillers	250	250	C024
China	Hebei	Anxin	115.94	38.94	2012	5.17	mid May	#/100 tillers	400	400	C024
China	Hebei	Anxin	115.94	38.94	2012	5.21	late May	#/100 tillers	1100	1100	C024
China	Hebei	Anxin	115.94	38.94	2012	5.3	late May	#/100 tillers	4200	4200	C024
China	Hebei	Anxin	115.94	38.94	2013	5.14	mid May	#/100 tillers	50	50	C024
China	Hebei	Anxin	115.94	38.94	2013	5.17	mid May	#/100 tillers	300	300	C024
China	Hebei	Anxin	115.94	38.94	2013	5.21	late May	#/100 tillers	1850	1850	C024
China	Hebei	Anxin	115.94	38.94	2013	5.3	late May	#/100 tillers	1900	1900	C024
China	Hebei	Anxin	115.94	38.94	2014	4.26	late April	#/100 tillers	250	250	C024
China	Hebei	Anxin	115.94	38.94	2014	5.04	early May	#/100 tillers	3100	3100	C024
China	Hebei	Anxin	115.94	38.94	2014	5.1	early May	#/100 tillers	6500	6500	C024
China	Hebei	Anxin	115.94	38.94	2014	5.16	mid May	#/100 tillers	8000	8000	C024
China	Hebei	Anxin	115.94	38.94	2014	5.23	late May	#/100 tillers	200	200	C024
China	Hebei	Anxin	115.94	38.94	2015	4.26	late April	#/100 tillers	100	100	C024
China	Hebei	Anxin	115.94	38.94	2015	5.04	early May	#/100 tillers	1200	1200	C024
China	Hebei	Anxin	115.94	38.94	2015	5.1	early May	#/100 tillers	1500	1500	C024
China	Hebei	Anxin	115.94	38.94	2015	5.16	mid May	#/100 tillers	1000	1000	C024
China	Hebei	Luannan	118.68	39.51	2012	5.03	early May	#/100 tillers	100	100	C026
China	Hebei	Luannan	118.68	39.51	2012	5.08	early May	#/100 tillers	500	500	C026
China	Hebei	Luannan	118.68	39.51	2012	5.13	mid May	#/100 tillers	6000	6000	C026
China	Hebei	Luannan	118.68	39.51	2012	5.15	mid May	#/100 tillers	8500	8500	C026
China	Hebei	Luannan	118.68	39.51	2012	5.18	mid May	#/100 tillers	11500	11500	C026
China	Hebei	Luannan	118.68	39.51	2012	5.2	mid May	#/100 tillers	8500	8500	C026
China	Hebei	Luannan	118.68	39.51	2012	5.23	late May	#/100 tillers	11500	11500	C026
China	Hebei	Luannan	118.68	39.51	2013	5.03	early May	#/100 tillers	50	50	C026
China	Hebei	Luannan	118.68	39.51	2013	5.08	early May	#/100 tillers	400	400	C026
China	Hebei	Luannan	118.68	39.51	2013	5.13	mid May	#/100 tillers	1000	1000	C026
China	Hebei	Luannan	118.68	39.51	2013	5.15	mid May	#/100 tillers	1600	1600	C026
China	Hebei	Luannan	118.68	39.51	2013	5.18	mid May	#/100 tillers	1900	1900	C026
China	Hebei	Luannan	118.68	39.51	2013	5.2	mid May	#/100 tillers	100	100	C026
China	Hebei	Luannan	118.68	39.51	2013	5.25	late May	#/100 tillers	50	50	C026
China	Hebei	Fengrun	118.17	39.84	2013	5.27	late May	#/100 tillers	60	60	C026
China	Hebei	Luannan	118.68	39.51	2013	5.28	late May	#/100 tillers	25	25	C026
China	Hebei	Fengrun	118.17	39.84	2013	5.29	late May	#/100 tillers	70	70	C026
China	Hebei	Luannan	118.68	39.51	2013	6.02	early June	#/100 tillers	50	50	C026
China	Hebei	Fengrun	118.17	39.84	2013	6.03	early June	#/100 tillers	90	90	C026
China	Hebei	Luannan	118.68	39.51	2013	6.04	early June	#/100 tillers	80	80	C026
China	Shandong	Binzhou	117.97	37.39	1993	4.05	early April	#/100 tillers	10	10	C027
China	Shandong	Binzhou	117.97	37.39	1993	4.1	early April	#/100 tillers	8	8	C027
China	Shandong	Binzhou	117.97	37.39	1993	4.15	mid April	#/100 tillers	25	25	C027
China	Shandong	Binzhou	117.97	37.39	1993	4.2	mid April	#/100 tillers	30	30	C027
China	Shandong	Binzhou	117.97	37.39	1993	4.25	late April	#/100 tillers	45	45	C027
China	Shandong	Binzhou	117.97	37.39	1993	4.3	late April	#/100 tillers	100	100	C027
China	Shandong	Binzhou	117.97	37.39	1993	5.05	early May	#/100 tillers	150	150	C027
China	Shandong	Binzhou	117.97	37.39	1993	5.1	early May	#/100 tillers	300	300	C027
China	Shandong	Binzhou	117.97	37.39	1993	5.15	mid May	#/100 tillers	1000	1000	C027
China	Shandong	Binzhou	117.97	37.39	1993	5.2	mid May	#/100 tillers	2200	2200	C027
China	Shandong	Binzhou	117.97	37.39	1993	5.25	late May	#/100 tillers	3800	3800	C027
China	Shandong	Binzhou	117.97	37.39	1993	5.3	late May	#/100 tillers	2500	2500	C027
China	Shandong	Binzhou	117.97	37.39	1993	6.05	early June	#/100 tillers	1100	1100	C027
China	Shandong	Binzhou	117.97	37.39	1993	6.1	early June	#/100 tillers	500	500	C027
China	Henan	Zhengzhou	113.63	34.76	1999	4.01	early April	#/100 tillers	315	315	C028
China	Henan	Zhengzhou	113.63	34.76	1999	4.01	early April	#/100 tillers	45	45	C028
China	Henan	Zhengzhou	113.63	34.76	1999	4.01	early April	#/100 tillers	5	5	C028
China	Henan	Zhengzhou	113.63	34.76	1999	4.15	mid April	#/100 tillers	430	430	C028
China	Henan	Zhengzhou	113.63	34.76	1999	4.15	mid April	#/100 tillers	25	25	C028
China	Henan	Zhengzhou	113.63	34.76	1999	4.15	mid April	#/100 tillers	85	85	C028
China	Henan	Zhengzhou	113.63	34.76	1999	4.15	mid April	#/100 tillers	50	50	C028
China	Henan	Zhengzhou	113.63	34.76	1999	4.15	mid April	#/100 tillers	105	105	C028
China	Henan	Zhengzhou	113.63	34.76	1999	4.15	mid April	#/100 tillers	5	5	C028
China	Henan	Zhengzhou	113.63	34.76	1999	4.15	mid April	#/100 tillers	330	330	C028
China	Henan	Zhengzhou	113.63	34.76	1999	4.15	mid April	#/100 tillers	4	4	C028
China	Henan	Zhengzhou	113.63	34.76	1999	4.2	mid April	#/100 tillers	2705	2705	C028
China	Henan	Zhengzhou	113.63	34.76	1999	4.2	mid April	#/100 tillers	180	180	C028
China	Henan	Zhengzhou	113.63	34.76	1999	4.2	mid April	#/100 tillers	215	215	C028
China	Henan	Zhengzhou	113.63	34.76	1999	4.2	mid April	#/100 tillers	155	155	C028
China	Henan	Zhengzhou	113.63	34.76	1999	4.2	mid April	#/100 tillers	105	105	C028
China	Henan	Zhengzhou	113.63	34.76	1999	4.2	mid April	#/100 tillers	570	570	C028
China	Henan	Zhengzhou	113.63	34.76	1999	4.2	mid April	#/100 tillers	1455	1455	C028
China	Henan	Zhengzhou	113.63	34.76	1999	4.2	mid April	#/100 tillers	540	540	C028
China	Henan	Zhengzhou	113.63	34.76	1999	4.25	late April	#/100 tillers	6700	6700	C028
China	Henan	Zhengzhou	113.63	34.76	1999	4.25	late April	#/100 tillers	495	495	C028
China	Henan	Zhengzhou	113.63	34.76	1999	4.25	late April	#/100 tillers	630	630	C028
China	Henan	Zhengzhou	113.63	34.76	1999	4.25	late April	#/100 tillers	470	470	C028
China	Henan	Zhengzhou	113.63	34.76	1999	4.25	late April	#/100 tillers	375	375	C028
China	Henan	Zhengzhou	113.63	34.76	1999	4.25	late April	#/100 tillers	785	785	C028
China	Henan	Zhengzhou	113.63	34.76	1999	4.25	late April	#/100 tillers	1525	1525	C028
China	Henan	Zhengzhou	113.63	34.76	1999	4.25	late April	#/100 tillers	780	780	C028
China	Henan	Zhengzhou	113.63	34.76	1999	4.3	late April	#/100 tillers	16670	16670	C028
China	Henan	Zhengzhou	113.63	34.76	1999	4.3	late April	#/100 tillers	530	530	C028
China	Henan	Zhengzhou	113.63	34.76	1999	4.3	late April	#/100 tillers	885	885	C028
China	Henan	Zhengzhou	113.63	34.76	1999	4.3	late April	#/100 tillers	290	290	C028
China	Henan	Zhengzhou	113.63	34.76	1999	4.3	late April	#/100 tillers	556	556	C028
China	Henan	Zhengzhou	113.63	34.76	1999	4.3	late April	#/100 tillers	860	860	C028
China	Henan	Zhengzhou	113.63	34.76	1999	4.3	late April	#/100 tillers	1730	1730	C028
China	Henan	Zhengzhou	113.63	34.76	1999	4.3	late April	#/100 tillers	840	840	C028
China	Henan	Zhengzhou	113.63	34.76	1999	5.05	early May	#/100 tillers	760	760	C028
China	Henan	Zhengzhou	113.63	34.76	1999	5.05	early May	#/100 tillers	930	930	C028
China	Henan	Zhengzhou	113.63	34.76	1999	5.05	early May	#/100 tillers	555	555	C028
China	Henan	Zhengzhou	113.63	34.76	1999	5.05	early May	#/100 tillers	505	505	C028
China	Henan	Zhengzhou	113.63	34.76	1999	5.05	early May	#/100 tillers	585	585	C028
China	Henan	Zhengzhou	113.63	34.76	1999	5.05	early May	#/100 tillers	1290	1290	C028
China	Henan	Zhengzhou	113.63	34.76	1999	5.05	early May	#/100 tillers	945	945	C028
China	Henan	Zhengzhou	113.63	34.76	1999	5.05	early May	#/100 tillers	1260	1260	C028
China	Henan	Zhengzhou	113.63	34.76	1999	5.1	early May	#/100 tillers	764	764	C028
China	Henan	Zhengzhou	113.63	34.76	1999	5.1	early May	#/100 tillers	950	950	C028
China	Henan	Zhengzhou	113.63	34.76	1999	5.1	early May	#/100 tillers	685	685	C028
China	Henan	Zhengzhou	113.63	34.76	1999	5.1	early May	#/100 tillers	700	700	C028
China	Henan	Zhengzhou	113.63	34.76	1999	5.1	early May	#/100 tillers	225	225	C028
China	Henan	Zhengzhou	113.63	34.76	1999	5.1	early May	#/100 tillers	565	565	C028
China	Henan	Zhengzhou	113.63	34.76	1999	5.1	early May	#/100 tillers	530	530	C028
China	Henan	Zhengzhou	113.63	34.76	1999	5.1	early May	#/100 tillers	543	543	C028
China	Henan	Zhengzhou	113.63	34.76	1999	5.15	mid May	#/100 tillers	3	3	C028
China	Henan	Zhengzhou	113.63	34.76	1999	5.15	mid May	#/100 tillers	265	265	C028
China	Henan	Zhengzhou	113.63	34.76	1999	5.15	mid May	#/100 tillers	225	225	C028
China	Henan	Zhengzhou	113.63	34.76	1999	5.15	mid May	#/100 tillers	70	70	C028
China	Henan	Zhengzhou	113.63	34.76	1999	5.15	mid May	#/100 tillers	1	1	C028
China	Henan	Zhengzhou	113.63	34.76	1999	5.15	mid May	#/100 tillers	75	75	C028
China	Henan	Zhengzhou	113.63	34.76	1999	5.15	mid May	#/100 tillers	35	35	C028
China	Henan	Zhengzhou	113.63	34.76	1999	5.15	mid May	#/100 tillers	85	85	C028
China	Henan	Zhengzhou	113.63	34.76	1990	4.05	early April	#/100 tillers	30	30	C029
China	Henan	Zhengzhou	113.63	34.76	1990	4.1	early April	#/100 tillers	40	40	C029
China	Henan	Zhengzhou	113.63	34.76	1990	4.1	early April	#/100 tillers	10	10	C029
China	Henan	Zhengzhou	113.63	34.76	1990	4.1	early April	#/100 tillers	10	10	C029
China	Henan	Zhengzhou	113.63	34.76	1990	4.15	mid April	#/100 tillers	40	40	C029
China	Henan	Zhengzhou	113.63	34.76	1990	4.15	mid April	#/100 tillers	20	20	C029
China	Henan	Zhengzhou	113.63	34.76	1990	4.15	mid April	#/100 tillers	20	20	C029
China	Henan	Zhengzhou	113.63	34.76	1990	4.15	mid April	#/100 tillers	30	30	C029
China	Henan	Zhengzhou	113.63	34.76	1990	4.2	mid April	#/100 tillers	40	40	C029
China	Henan	Zhengzhou	113.63	34.76	1990	4.2	mid April	#/100 tillers	80	80	C029
China	Henan	Zhengzhou	113.63	34.76	1990	4.2	mid April	#/100 tillers	200	200	C029
China	Henan	Zhengzhou	113.63	34.76	1990	4.2	mid April	#/100 tillers	60	60	C029
China	Henan	Zhengzhou	113.63	34.76	1990	4.23	late April	#/100 tillers	40	40	C029
China	Henan	Zhengzhou	113.63	34.76	1990	4.23	late April	#/100 tillers	180	180	C029
China	Henan	Zhengzhou	113.63	34.76	1990	4.23	late April	#/100 tillers	140	140	C029
China	Henan	Zhengzhou	113.63	34.76	1990	4.23	late April	#/100 tillers	60	60	C029
China	Henan	Zhengzhou	113.63	34.76	1990	4.25	late April	#/100 tillers	200	200	C029
China	Henan	Zhengzhou	113.63	34.76	1990	4.25	late April	#/100 tillers	150	150	C029
China	Henan	Zhengzhou	113.63	34.76	1990	4.25	late April	#/100 tillers	130	130	C029
China	Henan	Zhengzhou	113.63	34.76	1990	4.25	late April	#/100 tillers	60	60	C029
China	Henan	Zhengzhou	113.63	34.76	1990	4.29	late April	#/100 tillers	400	400	C029
China	Henan	Zhengzhou	113.63	34.76	1990	4.29	late April	#/100 tillers	200	200	C029
China	Henan	Zhengzhou	113.63	34.76	1990	4.29	late April	#/100 tillers	165	165	C029
China	Henan	Zhengzhou	113.63	34.76	1990	4.29	late April	#/100 tillers	60	60	C029
China	Henan	Zhengzhou	113.63	34.76	1990	5.02	early May	#/100 tillers	600	600	C029
China	Henan	Zhengzhou	113.63	34.76	1990	5.02	early May	#/100 tillers	400	400	C029
China	Henan	Zhengzhou	113.63	34.76	1990	5.02	early May	#/100 tillers	300	300	C029
China	Henan	Zhengzhou	113.63	34.76	1990	5.02	early May	#/100 tillers	60	60	C029
China	Henan	Zhengzhou	113.63	34.76	1990	5.05	early May	#/100 tillers	1200	1200	C029
China	Henan	Zhengzhou	113.63	34.76	1990	5.05	early May	#/100 tillers	400	400	C029
China	Henan	Zhengzhou	113.63	34.76	1990	5.05	early May	#/100 tillers	400	400	C029
China	Henan	Zhengzhou	113.63	34.76	1990	5.05	early May	#/100 tillers	60	60	C029
China	Henan	Zhengzhou	113.63	34.76	1990	5.08	early May	#/100 tillers	1800	1800	C029
China	Henan	Zhengzhou	113.63	34.76	1990	5.08	early May	#/100 tillers	600	600	C029
China	Henan	Zhengzhou	113.63	34.76	1990	5.08	early May	#/100 tillers	600	600	C029
China	Henan	Zhengzhou	113.63	34.76	1990	5.08	early May	#/100 tillers	60	60	C029
China	Henan	Zhengzhou	113.63	34.76	1990	5.11	mid May	#/100 tillers	2700	2700	C029
China	Henan	Zhengzhou	113.63	34.76	1990	5.11	mid May	#/100 tillers	700	700	C029
China	Henan	Zhengzhou	113.63	34.76	1990	5.11	mid May	#/100 tillers	670	670	C029
China	Henan	Zhengzhou	113.63	34.76	1990	5.11	mid May	#/100 tillers	60	60	C029
China	Henan	Zhengzhou	113.63	34.76	1990	5.14	mid May	#/100 tillers	1600	1600	C029
China	Henan	Zhengzhou	113.63	34.76	1990	5.14	mid May	#/100 tillers	350	350	C029
China	Henan	Zhengzhou	113.63	34.76	1990	5.14	mid May	#/100 tillers	370	370	C029
China	Henan	Zhengzhou	113.63	34.76	1990	5.14	mid May	#/100 tillers	60	60	C029
China	Henan	Zhengzhou	113.63	34.76	1990	5.17	mid May	#/100 tillers	1100	1100	C029
China	Henan	Zhengzhou	113.63	34.76	1990	5.17	mid May	#/100 tillers	170	170	C029
China	Henan	Zhengzhou	113.63	34.76	1990	5.17	mid May	#/100 tillers	240	240	C029
China	Henan	Zhengzhou	113.63	34.76	1990	5.17	mid May	#/100 tillers	400	400	C029
China	Henan	Zhengzhou	113.63	34.76	1990	5.2	mid May	#/100 tillers	1400	1400	C029
China	Henan	Zhengzhou	113.63	34.76	1990	5.2	mid May	#/100 tillers	600	600	C029
China	Henan	Zhengzhou	113.63	34.76	1990	5.2	mid May	#/100 tillers	600	600	C029
China	Henan	Zhengzhou	113.63	34.76	1990	5.2	mid May	#/100 tillers	800	800	C029
China	Henan	Zhengzhou	113.63	34.76	1990	5.23	late May	#/100 tillers	1250	1250	C029
China	Henan	Zhengzhou	113.63	34.76	1990	5.23	late May	#/100 tillers	800	800	C029
China	Henan	Zhengzhou	113.63	34.76	1990	5.23	late May	#/100 tillers	800	800	C029
China	Henan	Zhengzhou	113.63	34.76	1990	5.23	late May	#/100 tillers	1200	1200	C029
China	Henan	Zhengzhou	113.63	34.76	1990	5.26	late May	#/100 tillers	650	650	C029
China	Henan	Zhengzhou	113.63	34.76	1990	5.26	late May	#/100 tillers	550	550	C029
China	Henan	Zhengzhou	113.63	34.76	1990	5.26	late May	#/100 tillers	560	560	C029
China	Henan	Zhengzhou	113.63	34.76	1990	5.26	late May	#/100 tillers	1200	1200	C029
China	Shandong	Taian	117.12	36.2	2006	4.25	late April	#/100 tillers	410	410	C033
China	Shandong	Taian	117.12	36.2	2006	4.27	late April	#/100 tillers	514	514	C033
China	Shandong	Taian	117.12	36.2	2006	4.29	late April	#/100 tillers	622	622	C033
China	Shandong	Taian	117.12	36.2	2006	5.01	early May	#/100 tillers	1018	1018	C033
China	Shandong	Taian	117.12	36.2	2006	5.03	early May	#/100 tillers	1218	1218	C033
China	Shandong	Taian	117.12	36.2	2006	5.05	early May	#/100 tillers	2224	2224	C033
China	Shandong	Taian	117.12	36.2	2006	5.07	early May	#/100 tillers	3530	3530	C033
China	Shandong	Taian	117.12	36.2	2006	5.09	early May	#/100 tillers	5233	5233	C033
China	Shandong	Taian	117.12	36.2	2006	5.11	mid May	#/100 tillers	4342	4342	C033
China	Shandong	Taian	117.12	36.2	2006	5.13	mid May	#/100 tillers	3560	3560	C033
China	Shandong	Taian	117.12	36.2	2006	5.15	mid May	#/100 tillers	2376	2376	C033
China	Shandong	Taian	117.12	36.2	2006	5.17	mid May	#/100 tillers	1545	1545	C033
China	Shandong	Taian	117.12	36.2	2006	5.19	mid May	#/100 tillers	730	730	C033
China	Shandong	Taian	117.12	36.2	2006	5.21	late May	#/100 tillers	470	470	C033
China	Hebei	Langfang	116.69	39.52	2008	4.26	late April	#/100 tillers	200	200	C034
China	Hebei	Langfang	116.69	39.52	2008	4.26	late April	#/100 tillers	200	200	C034
China	Hebei	Langfang	116.69	39.52	2008	4.26	late April	#/100 tillers	200	200	C034
China	Hebei	Langfang	116.69	39.52	2008	4.26	late April	#/100 tillers	200	200	C034
China	Hebei	Langfang	116.69	39.52	2008	4.26	late April	#/100 tillers	200	200	C034
China	Hebei	Langfang	116.69	39.52	2008	4.26	late April	#/100 tillers	200	200	C034
China	Hebei	Langfang	116.69	39.52	2008	5.01	early May	#/100 tillers	550	550	C034
China	Hebei	Langfang	116.69	39.52	2008	5.01	early May	#/100 tillers	500	500	C034
China	Hebei	Langfang	116.69	39.52	2008	5.01	early May	#/100 tillers	500	500	C034
China	Hebei	Langfang	116.69	39.52	2008	5.01	early May	#/100 tillers	500	500	C034
China	Hebei	Langfang	116.69	39.52	2008	5.01	early May	#/100 tillers	500	500	C034
China	Hebei	Langfang	116.69	39.52	2008	5.01	early May	#/100 tillers	500	500	C034
China	Hebei	Langfang	116.69	39.52	2008	5.06	early May	#/100 tillers	1600	1600	C034
China	Hebei	Langfang	116.69	39.52	2008	5.06	early May	#/100 tillers	800	800	C034
China	Hebei	Langfang	116.69	39.52	2008	5.06	early May	#/100 tillers	800	800	C034
China	Hebei	Langfang	116.69	39.52	2008	5.06	early May	#/100 tillers	800	800	C034
China	Hebei	Langfang	116.69	39.52	2008	5.06	early May	#/100 tillers	800	800	C034
China	Hebei	Langfang	116.69	39.52	2008	5.06	early May	#/100 tillers	800	800	C034
China	Hebei	Langfang	116.69	39.52	2008	5.11	mid May	#/100 tillers	3400	3400	C034
China	Hebei	Langfang	116.69	39.52	2008	5.11	mid May	#/100 tillers	1800	1800	C034
China	Hebei	Langfang	116.69	39.52	2008	5.11	mid May	#/100 tillers	1700	1700	C034
China	Hebei	Langfang	116.69	39.52	2008	5.11	mid May	#/100 tillers	1600	1600	C034
China	Hebei	Langfang	116.69	39.52	2008	5.11	mid May	#/100 tillers	1600	1600	C034
China	Hebei	Langfang	116.69	39.52	2008	5.11	mid May	#/100 tillers	1500	1500	C034
China	Hebei	Langfang	116.69	39.52	2008	5.16	mid May	#/100 tillers	5500	5500	C034
China	Hebei	Langfang	116.69	39.52	2008	5.16	mid May	#/100 tillers	4000	4000	C034
China	Hebei	Langfang	116.69	39.52	2008	5.16	mid May	#/100 tillers	3800	3800	C034
China	Hebei	Langfang	116.69	39.52	2008	5.16	mid May	#/100 tillers	3700	3700	C034
China	Hebei	Langfang	116.69	39.52	2008	5.16	mid May	#/100 tillers	3700	3700	C034
China	Hebei	Langfang	116.69	39.52	2008	5.16	mid May	#/100 tillers	3600	3600	C034
China	Hebei	Langfang	116.69	39.52	2008	5.21	late May	#/100 tillers	7300	7300	C034
China	Hebei	Langfang	116.69	39.52	2008	5.21	late May	#/100 tillers	5500	5500	C034
China	Hebei	Langfang	116.69	39.52	2008	5.21	late May	#/100 tillers	5400	5400	C034
China	Hebei	Langfang	116.69	39.52	2008	5.21	late May	#/100 tillers	5300	5300	C034
China	Hebei	Langfang	116.69	39.52	2008	5.21	late May	#/100 tillers	5200	5200	C034
China	Hebei	Langfang	116.69	39.52	2008	5.21	late May	#/100 tillers	5100	5100	C034
China	Hebei	Langfang	116.69	39.52	2008	5.26	late May	#/100 tillers	3950	3950	C034
China	Hebei	Langfang	116.69	39.52	2008	5.26	late May	#/100 tillers	3800	3800	C034
China	Hebei	Langfang	116.69	39.52	2008	5.26	late May	#/100 tillers	3700	3700	C034
China	Hebei	Langfang	116.69	39.52	2008	5.26	late May	#/100 tillers	3600	3600	C034
China	Hebei	Langfang	116.69	39.52	2008	5.26	late May	#/100 tillers	3600	3600	C034
China	Hebei	Langfang	116.69	39.52	2008	5.26	late May	#/100 tillers	6500	6500	C034
China	Hebei	Langfang	116.69	39.52	2008	5.31	late May	#/100 tillers	350	350	C034
China	Hebei	Langfang	116.69	39.52	2008	5.31	late May	#/100 tillers	300	300	C034
China	Hebei	Langfang	116.69	39.52	2008	5.31	late May	#/100 tillers	300	300	C034
China	Hebei	Langfang	116.69	39.52	2008	5.31	late May	#/100 tillers	250	250	C034
China	Hebei	Langfang	116.69	39.52	2008	5.31	late May	#/100 tillers	250	250	C034
China	Hebei	Langfang	116.69	39.52	2008	5.31	late May	#/100 tillers	180	180	C034
China	Anhui	Hefei	117.26	31.87	1995	4.01	early April	#/600 tillers	3089	3089	C035
China	Anhui	Hefei	117.26	31.87	1995	4.02	early April	#/600 tillers	3	3	C035
China	Anhui	Hefei	117.26	31.87	1995	4.08	early April	#/600 tillers	982	982	C035
China	Anhui	Hefei	117.26	31.87	1995	4.09	early April	#/600 tillers	8	8	C035
China	Anhui	Hefei	117.26	31.87	1995	4.15	mid April	#/600 tillers	515	515	C035
China	Anhui	Hefei	117.26	31.87	1995	4.16	mid April	#/600 tillers	18	18	C035
China	Anhui	Hefei	117.26	31.87	1995	4.22	late April	#/600 tillers	952	952	C035
China	Anhui	Hefei	117.26	31.87	1995	4.23	late April	#/600 tillers	99	99	C035
China	Anhui	Hefei	117.26	31.87	1995	4.29	late April	#/600 tillers	1991	1991	C035
China	Anhui	Hefei	117.26	31.87	1995	4.3	late April	#/600 tillers	179	179	C035
China	Anhui	Hefei	117.26	31.87	1995	5.06	early May	#/600 tillers	4675	4675	C035
China	Anhui	Hefei	117.26	31.87	1995	5.07	early May	#/600 tillers	66	66	C035
China	Anhui	Hefei	117.26	31.87	1995	5.13	mid May	#/600 tillers	8888	8888	C035
China	Anhui	Hefei	117.26	31.87	1995	5.14	late May	#/600 tillers	5	5	C035
China	Anhui	Hefei	117.26	31.87	1995	5.2	mid May	#/600 tillers	756	756	C035
China	Anhui	Hefei	117.26	31.87	1995	5.21	late May	#/600 tillers	4	4	C035
China	Anhui	Hefei	117.26	31.87	1996	4.2	mid April	#/150 tillers	27	27	C035
China	Anhui	Hefei	117.26	31.87	1996	4.2	mid April	#/150 tillers	23	23	C035
China	Anhui	Hefei	117.26	31.87	1996	4.2	mid April	#/150 tillers	21	21	C035
China	Anhui	Hefei	117.26	31.87	1996	4.27	late April	#/150 tillers	105	105	C035
China	Anhui	Hefei	117.26	31.87	1996	4.27	late April	#/150 tillers	90	90	C035
China	Anhui	Hefei	117.26	31.87	1996	4.27	late April	#/150 tillers	144	144	C035
China	Anhui	Hefei	117.26	31.87	1996	5.04	early May	#/150 tillers	179	179	C035
China	Anhui	Hefei	117.26	31.87	1996	5.04	early May	#/150 tillers	227	227	C035
China	Anhui	Hefei	117.26	31.87	1996	5.04	early May	#/150 tillers	252	252	C035
China	Anhui	Hefei	117.26	31.87	1996	5.11	mid May	#/150 tillers	38	38	C035
China	Anhui	Hefei	117.26	31.87	1996	5.11	mid May	#/150 tillers	18	18	C035
China	Anhui	Hefei	117.26	31.87	1996	5.11	mid May	#/150 tillers	89	89	C035
China	Anhui	Hefei	117.26	31.87	1996	5.18	mid May	#/150 tillers	32	32	C035
China	Anhui	Hefei	117.26	31.87	1996	5.18	mid May	#/150 tillers	49	49	C035
China	Anhui	Hefei	117.26	31.87	1996	5.18	mid May	#/150 tillers	152	152	C035
China	Anhui	Hefei	117.26	31.87	1996	5.25	late May	#/150 tillers	8	8	C035
China	Anhui	Hefei	117.26	31.87	1996	5.25	late May	#/150 tillers	44	44	C035
China	Anhui	Hefei	117.26	31.87	1996	5.25	late May	#/150 tillers	53	53	C035
China	Henan	Xinxiang	113.81	35.16	2011	4.23	late April	#/100 tillers	90	90	C038
China	Henan	Xinxiang	113.81	35.16	2011	4.23	late April	#/100 tillers	90	90	C038
China	Henan	Xinxiang	113.81	35.16	2011	4.26	late April	#/100 tillers	120	120	C038
China	Henan	Xinxiang	113.81	35.16	2011	4.26	late April	#/100 tillers	200	200	C038
China	Henan	Xinxiang	113.81	35.16	2011	4.29	late April	#/100 tillers	150	150	C038
China	Henan	Xinxiang	113.81	35.16	2011	4.29	late April	#/100 tillers	180	180	C038
China	Henan	Xinxiang	113.81	35.16	2011	5.02	early May	#/100 tillers	160	160	C038
China	Henan	Xinxiang	113.81	35.16	2011	5.02	early May	#/100 tillers	300	300	C038
China	Henan	Xinxiang	113.81	35.16	2011	5.05	early May	#/100 tillers	220	220	C038
China	Henan	Xinxiang	113.81	35.16	2011	5.05	early May	#/100 tillers	400	400	C038
China	Henan	Xinxiang	113.81	35.16	2011	5.08	early May	#/100 tillers	300	300	C038
China	Henan	Xinxiang	113.81	35.16	2011	5.08	early May	#/100 tillers	550	550	C038
China	Henan	Xinxiang	113.81	35.16	2011	5.12	mid May	#/100 tillers	130	130	C038
China	Henan	Xinxiang	113.81	35.16	2011	5.12	mid May	#/100 tillers	180	180	C038
China	Henan	Xinxiang	113.81	35.16	2011	5.15	mid May	#/100 tillers	80	80	C038
China	Henan	Xinxiang	113.81	35.16	2011	5.15	mid May	#/100 tillers	100	100	C038
China	Henan	Xinxiang	113.81	35.16	2011	5.18	mid May	#/100 tillers	70	70	C038
China	Henan	Xinxiang	113.81	35.16	2011	5.18	mid May	#/100 tillers	80	80	C038
China	Henan	Xinxiang	113.81	35.16	2011	5.21	late May	#/100 tillers	20	20	C038
China	Henan	Xinxiang	113.81	35.16	2011	5.21	late May	#/100 tillers	20	20	C038
China	Henan	Xinxiang	113.81	35.16	2011	5.24	late May	#/100 tillers	10	10	C038
China	Henan	Xinxiang	113.81	35.16	2011	5.24	late May	#/100 tillers	10	10	C038
China	Henan	Xinxiang	113.81	35.16	2011	5.28	late May	#/100 tillers	15	15	C038
China	Henan	Xinxiang	113.81	35.16	2011	5.28	late May	#/100 tillers	15	15	C038
China	Jiangsu	Rugao	120.58	32.37	1996	4.2	mid April	#/100 tillers	39	39	C039
China	Jiangsu	Rugao	120.58	32.37	1997	4.21	late April	#/100 tillers	69	69	C039
China	Jiangsu	Rugao	120.58	32.37	1998	4.12	mid April	#/100 tillers	21	21	C039
China	Jiangsu	Rugao	120.58	32.37	1999	4.12	mid April	#/100 tillers	156	156	C039
China	Jiangsu	Rugao	120.58	32.37	2000	4.18	mid April	#/100 tillers	9	9	C039
China	Jiangsu	Rugao	120.58	32.37	2001	4.16	mid April	#/100 tillers	17	17	C039
China	Jiangsu	Rugao	120.58	32.37	2002	4.12	mid April	#/100 tillers	99	99	C039
China	Jiangsu	Rugao	120.58	32.37	2003	4.18	mid April	#/100 tillers	25	25	C039
China	Jiangsu	Rugao	120.58	32.37	2003	5.1	early May	#/100 tillers	333.3	333.3	C039
China	Jiangsu	Rugao	120.58	32.37	2004	4.12	mid April	#/100 tillers	496	496	C039
China	Jiangsu	Rugao	120.58	32.37	2004	5.17	mid May	#/100 tillers	970	970	C039
China	Jiangsu	Rugao	120.58	32.37	2005	4.16	mid April	#/100 tillers	12	12	C039
China	Jiangsu	Rugao	120.58	32.37	2005	5.24	late May	#/100 tillers	3043.3	3043.3	C039
China	Ningxia	Wuzhong	106.2	38	1973	4.3	late April	#/100 tillers	0.6	0.6	C040
China	Ningxia	Wuzhong	106.2	38	1973	5.05	early May	#/100 tillers	2.3	2.3	C040
China	Ningxia	Wuzhong	106.2	38	1973	5.1	early May	#/100 tillers	23.6	23.6	C040
China	Ningxia	Wuzhong	106.2	38	1973	5.15	mid May	#/100 tillers	50.8	50.8	C040
China	Ningxia	Wuzhong	106.2	38	1973	5.2	mid May	#/100 tillers	158.3	158.3	C040
China	Ningxia	Wuzhong	106.2	38	1973	5.25	late May	#/100 tillers	304	304	C040
China	Ningxia	Wuzhong	106.2	38	1973	5.3	late May	#/100 tillers	488	488	C040
China	Ningxia	Wuzhong	106.2	38	1973	6.05	early June	#/100 tillers	760	760	C040
China	Ningxia	Wuzhong	106.2	38	1973	6.1	early June	#/100 tillers	1648	1648	C040
China	Ningxia	Wuzhong	106.2	38	1973	6.15	mid June	#/100 tillers	1775	1775	C040
China	Ningxia	Wuzhong	106.2	38	1973	6.2	mid June	#/100 tillers	1138	1138	C040
China	Ningxia	Wuzhong	106.2	38	1973	6.25	late June	#/100 tillers	664	664	C040
China	Ningxia	Wuzhong	106.2	38	1974	5.05	early May	#/100 tillers	0.6	0.6	C040
China	Ningxia	Wuzhong	106.2	38	1974	5.1	early May	#/100 tillers	0.8	0.8	C040
China	Ningxia	Wuzhong	106.2	38	1974	5.15	mid May	#/100 tillers	3.4	3.4	C040
China	Ningxia	Wuzhong	106.2	38	1974	5.2	mid May	#/100 tillers	13.8	13.8	C040
China	Ningxia	Wuzhong	106.2	38	1974	5.25	late May	#/100 tillers	20.4	20.4	C040
China	Ningxia	Wuzhong	106.2	38	1974	5.3	late May	#/100 tillers	50	50	C040
China	Ningxia	Wuzhong	106.2	38	1974	6.05	early June	#/100 tillers	67	67	C040
China	Ningxia	Wuzhong	106.2	38	1974	6.1	early June	#/100 tillers	124	124	C040
China	Ningxia	Wuzhong	106.2	38	1974	6.15	mid June	#/100 tillers	177	177	C040
China	Ningxia	Wuzhong	106.2	38	1974	6.2	mid June	#/100 tillers	253	253	C040
China	Ningxia	Wuzhong	106.2	38	1974	6.25	late June	#/100 tillers	318	318	C040
China	Ningxia	Wuzhong	106.2	38	1974	6.3	late June	#/100 tillers	241	241	C040
China	Ningxia	Wuzhong	106.2	38	1975	5.05	early May	#/100 tillers	0.2	0.2	C040
China	Ningxia	Wuzhong	106.2	38	1975	5.1	early May	#/100 tillers	0.8	0.8	C040
China	Ningxia	Wuzhong	106.2	38	1975	5.15	mid May	#/100 tillers	1.2	1.2	C040
China	Ningxia	Wuzhong	106.2	38	1975	5.2	mid May	#/100 tillers	5.8	5.8	C040
China	Ningxia	Wuzhong	106.2	38	1975	5.25	late May	#/100 tillers	6.2	6.2	C040
China	Ningxia	Wuzhong	106.2	38	1975	5.3	late May	#/100 tillers	48.8	48.8	C040
China	Ningxia	Wuzhong	106.2	38	1975	6.05	early June	#/100 tillers	142.8	142.8	C040
China	Ningxia	Wuzhong	106.2	38	1975	6.1	early June	#/100 tillers	202.8	202.8	C040
China	Ningxia	Wuzhong	106.2	38	1975	6.15	mid June	#/100 tillers	306	306	C040
China	Ningxia	Wuzhong	106.2	38	1975	6.2	mid June	#/100 tillers	390.6	390.6	C040
China	Ningxia	Wuzhong	106.2	38	1976	5.15	mid May	#/100 tillers	0.5	0.5	C040
China	Ningxia	Wuzhong	106.2	38	1976	5.2	mid May	#/100 tillers	0.9	0.9	C040
China	Ningxia	Wuzhong	106.2	38	1976	5.25	late May	#/100 tillers	5.7	5.7	C040
China	Ningxia	Wuzhong	106.2	38	1976	5.3	late May	#/100 tillers	10.8	10.8	C040
China	Ningxia	Wuzhong	106.2	38	1976	6.05	early June	#/100 tillers	45.4	45.4	C040
China	Ningxia	Wuzhong	106.2	38	1976	6.1	early June	#/100 tillers	61	61	C040
China	Ningxia	Wuzhong	106.2	38	1976	6.2	mid June	#/100 tillers	632	632	C040
China	Ningxia	Wuzhong	106.2	38	1976	6.3	late June	#/100 tillers	48.4	48.4	C040
China	Ningxia	Wuzhong	106.2	38	1977	5.05	early May	#/100 tillers	0.4	0.4	C040
China	Ningxia	Wuzhong	106.2	38	1977	5.1	early May	#/100 tillers	0.8	0.8	C040
China	Ningxia	Wuzhong	106.2	38	1977	5.15	mid May	#/100 tillers	2.8	2.8	C040
China	Ningxia	Wuzhong	106.2	38	1977	5.2	mid May	#/100 tillers	6.8	6.8	C040
China	Ningxia	Wuzhong	106.2	38	1977	5.25	late May	#/100 tillers	11.6	11.6	C040
China	Ningxia	Wuzhong	106.2	38	1977	5.3	late May	#/100 tillers	50.8	50.8	C040
China	Ningxia	Wuzhong	106.2	38	1977	6.05	early June	#/100 tillers	125.6	125.6	C040
China	Ningxia	Wuzhong	106.2	38	1977	6.1	early June	#/100 tillers	1029.2	1029.2	C040
China	Ningxia	Wuzhong	106.2	38	1977	6.15	mid June	#/100 tillers	2806.6	2806.6	C040
China	Ningxia	Wuzhong	106.2	38	1977	6.2	mid June	#/100 tillers	4881	4881	C040
China	Ningxia	Wuzhong	106.2	38	1977	6.25	late June	#/100 tillers	1493.2	1493.2	C040
China	Ningxia	Wuzhong	106.2	38	1978	5.05	early May	#/100 tillers	0.2	0.2	C040
China	Ningxia	Wuzhong	106.2	38	1978	5.1	early May	#/100 tillers	0.2	0.2	C040
China	Ningxia	Wuzhong	106.2	38	1978	5.15	mid May	#/100 tillers	0.4	0.4	C040
China	Ningxia	Wuzhong	106.2	38	1978	5.2	mid May	#/100 tillers	4.6	4.6	C040
China	Ningxia	Wuzhong	106.2	38	1978	5.25	late May	#/100 tillers	18.2	18.2	C040
China	Ningxia	Wuzhong	106.2	38	1978	5.3	late May	#/100 tillers	36.8	36.8	C040
China	Ningxia	Wuzhong	106.2	38	1978	6.05	early June	#/100 tillers	270.2	270.2	C040
China	Ningxia	Wuzhong	106.2	38	1978	6.1	early June	#/100 tillers	559	559	C040
China	Ningxia	Wuzhong	106.2	38	1978	6.15	mid June	#/100 tillers	752.8	752.8	C040
China	Ningxia	Wuzhong	106.2	38	1978	6.2	mid June	#/100 tillers	1025.2	1025.2	C040
China	Ningxia	Wuzhong	106.2	38	1978	6.3	late June	#/100 tillers	590	590	C040
China	Ningxia	Wuzhong	106.2	38	1979	4.3	late April	#/100 tillers	0.4	0.4	C040
China	Ningxia	Wuzhong	106.2	38	1979	5.05	early May	#/100 tillers	0.8	0.8	C040
China	Ningxia	Wuzhong	106.2	38	1979	5.1	early May	#/100 tillers	6.8	6.8	C040
China	Ningxia	Wuzhong	106.2	38	1979	5.15	mid May	#/100 tillers	14.6	14.6	C040
China	Ningxia	Wuzhong	106.2	38	1979	5.2	mid May	#/100 tillers	60	60	C040
China	Ningxia	Wuzhong	106.2	38	1979	5.25	late May	#/100 tillers	120.4	120.4	C040
China	Ningxia	Wuzhong	106.2	38	1979	5.3	late May	#/100 tillers	953.4	953.4	C040
China	Ningxia	Wuzhong	106.2	38	1979	6.05	early June	#/100 tillers	1818	1818	C040
China	Ningxia	Wuzhong	106.2	38	1979	6.1	early June	#/100 tillers	2709	2709	C040
China	Ningxia	Wuzhong	106.2	38	1979	6.15	mid June	#/100 tillers	1815	1815	C040
China	Ningxia	Wuzhong	106.2	38	1979	6.2	mid June	#/100 tillers	836.4	836.4	C040
China	Ningxia	Wuzhong	106.2	38	1979	6.25	late June	#/100 tillers	674.4	674.4	C040
China	Ningxia	Wuzhong	106.2	38	1979	6.3	late June	#/100 tillers	662.8	662.8	C040
China	Ningxia	Wuzhong	106.2	38	1979	7.05	early July	#/100 tillers	432.4	432.4	C040
China	Henan	Anyang	114.39	36.11	2013	5.07	early May	#/100 tillers	813	813	C041
China	Henan	Anyang	114.39	36.11	2013	5.13	mid May	#/100 tillers	3288	3288	C041
China	Henan	Anyang	114.39	36.11	2013	5.19	mid May	#/100 tillers	4295	4295	C041
China	Hubei	Xiaogan	113.92	30.94	1997	3.2	mid March	#/100 tillers	93	93	C042
China	Hubei	Xiaogan	113.92	30.94	1997	3.25	late March	#/100 tillers	107.9	107.9	C042
China	Hubei	Xiaogan	113.92	30.94	1997	3.3	late March	#/100 tillers	121.3	121.3	C042
China	Hubei	Xiaogan	113.92	30.94	1997	4.05	early April	#/100 tillers	197.8	197.8	C042
China	Hubei	Xiaogan	113.92	30.94	1997	4.1	early April	#/100 tillers	308.8	308.8	C042
China	Hubei	Xiaogan	113.92	30.94	1997	4.15	mid April	#/100 tillers	357.4	357.4	C042
China	Hubei	Xiaogan	113.92	30.94	1997	4.2	mid April	#/100 tillers	401.6	401.6	C042
China	Hubei	Xiaogan	113.92	30.94	1997	4.25	late April	#/100 tillers	500.6	500.6	C042
China	Hubei	Xiaogan	113.92	30.94	1997	4.3	late April	#/100 tillers	553	553	C042
China	Hubei	Xiaogan	113.92	30.94	1997	5.05	early May	#/100 tillers	608.7	608.7	C042
China	Hubei	Xiaogan	113.92	30.94	1997	5.1	early May	#/100 tillers	585	585	C042
China	Hubei	Xiaogan	113.92	30.94	1997	5.15	mid May	#/100 tillers	512.3	512.3	C042
China	Hubei	Xiaogan	113.92	30.94	1997	5.2	mid May	#/100 tillers	420.3	420.3	C042
China	Hubei	Xiaogan	113.92	30.94	1997	5.25	late May	#/100 tillers	237.9	237.9	C042
China	Hubei	Xiaogan	113.92	30.94	1997	5.3	late May	#/100 tillers	87	87	C042
China	Henan	Xinxiang	113.94	35.29	2006	3.06	early March	#/20 tillers	1	1	C043
China	Henan	Xinxiang	113.94	35.29	2006	3.16	mid March	#/20 tillers	2	2	C043
China	Henan	Xinxiang	113.94	35.29	2006	3.26	late March	#/20 tillers	14	14	C043
China	Henan	Xinxiang	113.94	35.29	2006	4.01	early April	#/20 tillers	26	26	C043
China	Henan	Xinxiang	113.94	35.29	2006	4.06	early April	#/20 tillers	39	39	C043
China	Henan	Xinxiang	113.94	35.29	2006	4.11	mid April	#/20 tillers	203	203	C043
China	Henan	Xinxiang	113.94	35.29	2006	4.16	mid April	#/20 tillers	367	367	C043
China	Henan	Xinxiang	113.94	35.29	2006	4.21	late April	#/20 tillers	398	398	C043
China	Henan	Xinxiang	113.94	35.29	2006	4.26	late April	#/20 tillers	431	431	C043
China	Henan	Xinxiang	113.94	35.29	2006	5.01	early May	#/20 tillers	1700	1700	C043
China	Henan	Xinxiang	113.94	35.29	2006	5.06	early May	#/20 tillers	1750	1750	C043
China	Henan	Xinxiang	113.94	35.29	2006	5.11	mid May	#/20 tillers	1761	1761	C043
China	Henan	Xinxiang	113.94	35.29	2006	5.16	mid May	#/20 tillers	986	986	C043
China	Henan	Xinxiang	113.94	35.29	2006	5.21	late May	#/20 tillers	856	856	C043
China	Henan	Xinxiang	113.94	35.29	2006	5.26	late May	#/20 tillers	85	85	C043
China	Henan	Xinxiang	113.94	35.29	2006	5.31	late May	#/20 tillers	6	6	C043
China	Anhui	Taihe	115.64	33.17	2015	3.02	early March	#/100 tillers	22.36	22.36	C045
China	Anhui	Taihe	115.64	33.17	2015	3.02	early March	#/100 tillers	34.8	34.8	C045
China	Anhui	Taihe	115.64	33.17	2015	3.07	early March	#/100 tillers	37.1	37.1	C045
China	Anhui	Taihe	115.64	33.17	2015	3.09	early March	#/100 tillers	45.84	45.84	C045
China	Anhui	Taihe	115.64	33.17	2015	3.12	mid March	#/100 tillers	139.33	139.33	C045
China	Anhui	Taihe	115.64	33.17	2015	3.16	mid March	#/100 tillers	155.94	155.94	C045
China	Anhui	Taihe	115.64	33.17	2015	3.19	mid March	#/100 tillers	205.87	205.87	C045
China	Anhui	Taihe	115.64	33.17	2015	3.23	late March	#/100 tillers	400.76	400.76	C045
China	Anhui	Taihe	115.64	33.17	2015	3.24	late March	#/100 tillers	368.27	368.27	C045
China	Anhui	Taihe	115.64	33.17	2015	3.29	late March	#/100 tillers	556.13	556.13	C045
China	Anhui	Taihe	115.64	33.17	2015	3.29	late March	#/100 tillers	603.16	603.16	C045
China	Anhui	Taihe	115.64	33.17	2015	4.03	early April	#/100 tillers	546.48	546.48	C045
China	Anhui	Taihe	115.64	33.17	2015	4.03	early April	#/100 tillers	773.87	773.87	C045
China	Anhui	Taihe	115.64	33.17	2015	4.08	early April	#/100 tillers	854.27	854.27	C045
China	Anhui	Taihe	115.64	33.17	2015	4.13	mid April	#/100 tillers	993	993	C045
China	Anhui	Taihe	115.64	33.17	2015	4.13	mid April	#/100 tillers	866.67	866.67	C045
China	Anhui	Taihe	115.64	33.17	2015	4.18	mid April	#/100 tillers	829	829	C045
China	Anhui	Taihe	115.64	33.17	2015	4.2	mid April	#/100 tillers	237.55	237.55	C045
China	Anhui	Taihe	115.64	33.17	2015	4.23	late April	#/100 tillers	43.33	43.33	C045
China	Anhui	Taihe	115.64	33.17	2015	4.27	late April	#/100 tillers	18.55	18.55	C045
China	Anhui	Taihe	115.64	33.17	2015	4.28	late April	#/100 tillers	50.67	50.67	C045
China	Anhui	Taihe	115.64	33.17	2015	5.03	early May	#/100 tillers	2.33	2.33	C045
China	Anhui	Taihe	115.64	33.17	2015	5.04	early May	#/100 tillers	6.7	6.7	C045
China	Shandong	Taian	117.09	36.09	2007	4.11	mid April	#/100 tillers	80	80	C046
China	Shandong	Taian	117.09	36.09	2007	4.14	mid April	#/100 tillers	100	100	C046
China	Shandong	Taian	117.09	36.09	2007	4.17	mid April	#/100 tillers	130	130	C046
China	Shandong	Taian	117.09	36.09	2007	4.2	mid April	#/100 tillers	250	250	C046
China	Shandong	Taian	117.09	36.09	2007	4.23	late April	#/100 tillers	450	450	C046
China	Shandong	Taian	117.09	36.09	2007	4.26	late April	#/100 tillers	550	550	C046
China	Shandong	Taian	117.09	36.09	2007	4.29	late April	#/100 tillers	750	750	C046
China	Shandong	Taian	117.09	36.09	2007	5.02	early May	#/100 tillers	110	110	C046
China	Shandong	Taian	117.09	36.09	2007	5.05	early May	#/100 tillers	1600	1600	C046
China	Shandong	Taian	117.09	36.09	2007	5.08	early May	#/100 tillers	2500	2500	C046
China	Shandong	Taian	117.09	36.09	2007	5.11	mid May	#/100 tillers	1800	1800	C046
China	Shandong	Taian	117.09	36.09	2007	5.14	mid May	#/100 tillers	800	800	C046
China	Shandong	Taian	117.09	36.09	2007	5.17	mid May	#/100 tillers	450	450	C046
China	Shandong	Taian	117.09	36.09	2007	5.2	mid May	#/100 tillers	200	200	C046
China	Hebei	Qinhuangdao	119.55	39.92	2015	5.14	mid May	#/tiller	2	2	C047
China	Hebei	Qinhuangdao	119.55	39.92	2015	5.18	mid May	#/tiller	4	4	C047
China	Hebei	Qinhuangdao	119.55	39.92	2015	5.22	late May	#/tiller	20	20	C047
China	Hebei	Qinhuangdao	119.55	39.92	2015	5.26	late May	#/tiller	40	40	C047
China	Hebei	Qinhuangdao	119.55	39.92	2015	5.3	late May	#/tiller	55	55	C047
China	Hebei	Qinhuangdao	119.55	39.92	2015	6.03	early June	#/tiller	42	42	C047
China	Hebei	Qinhuangdao	119.55	39.92	2015	6.07	early June	#/tiller	6	6	C047
China	Shanxi	Linfen	111.52	36.09	2002	4.11	mid April	#/100 tillers	2.2	2.2	C048
China	Shanxi	Linfen	111.52	36.09	2002	4.18	mid April	#/100 tillers	8	8	C048
China	Shanxi	Linfen	111.52	36.09	2002	4.24	late April	#/100 tillers	36.8	36.8	C048
China	Shanxi	Linfen	111.52	36.09	2002	5.01	early May	#/100 tillers	156.8	156.8	C048
China	Shanxi	Linfen	111.52	36.09	2002	5.08	early May	#/100 tillers	687	687	C048
China	Shanxi	Linfen	111.52	36.09	2002	5.11	mid May	#/100 tillers	1386	1386	C048
China	Shanxi	Linfen	111.52	36.09	2002	5.17	mid May	#/100 tillers	1953	1953	C048
China	Shanxi	Linfen	111.52	36.09	2002	5.22	late May	#/100 tillers	1239	1239	C048
China	Shanxi	Linfen	111.52	36.09	2002	5.29	late May	#/100 tillers	169	169	C048
China	Gansu	Qingyang	107.64	35.71	2000	5.25	late May	#/100 tillers	40	40	C049
China	Gansu	Qingyang	107.64	35.71	2000	5.3	late May	#/100 tillers	60	60	C049
China	Gansu	Qingyang	107.64	35.71	2000	6.05	early June	#/100 tillers	150	150	C049
China	Gansu	Qingyang	107.64	35.71	2000	6.1	early June	#/100 tillers	300	300	C049
China	Gansu	Qingyang	107.64	35.71	2000	6.15	mid June	#/100 tillers	1000	1000	C049
China	Gansu	Qingyang	107.64	35.71	2000	6.2	mid June	#/100 tillers	1200	1200	C049
China	Gansu	Qingyang	107.64	35.71	2000	6.25	late June	#/100 tillers	2000	2000	C049
China	Sichuan	Chengdu	103.82	30.7	2016	3.01	early March	#/tiller	40	40	C050
China	Sichuan	Chengdu	103.82	30.7	2016	3.08	early March	#/tiller	45	45	C050
China	Sichuan	Chengdu	103.82	30.7	2016	3.1	early March	#/tiller	60	60	C050
China	Sichuan	Chengdu	103.82	30.7	2016	3.17	mid March	#/tiller	80	80	C050
China	Sichuan	Chengdu	103.82	30.7	2016	3.21	late March	#/tiller	100	100	C050
China	Sichuan	Chengdu	103.82	30.7	2016	3.27	late March	#/tiller	150	150	C050
China	Sichuan	Chengdu	103.82	30.7	2016	4.02	early April	#/tiller	180	180	C050
China	Sichuan	Chengdu	103.82	30.7	2016	4.06	early April	#/tiller	210	210	C050
China	Sichuan	Chengdu	103.82	30.7	2016	4.12	mid April	#/tiller	225	225	C050
China	Sichuan	Chengdu	103.82	30.7	2016	4.15	mid April	#/tiller	260	260	C050
China	Sichuan	Chengdu	103.82	30.7	2016	4.19	mid April	#/tiller	270	270	C050
China	Sichuan	Chengdu	103.82	30.7	2016	4.23	late April	#/tiller	225	225	C050
China	Sichuan	Chengdu	103.82	30.7	2016	4.27	late April	#/tiller	210	210	C050
China	Sichuan	Chengdu	103.82	30.7	2016	5.01	early May	#/tiller	125	125	C050
China	Sichuan	Chengdu	103.82	30.7	2016	5.05	early May	#/tiller	50	50	C050
China	Sichuan	Chengdu	103.82	30.7	2016	5.12	mid May	#/tiller	20	20	C050
China	Henan	Luoyang	112.47	34.62	1997	4.05	early April	#/100 tillers	69	69	C051
China	Henan	Luoyang	112.47	34.62	1997	4.05	early April	#/100 tillers	199	199	C051
China	Henan	Luoyang	112.47	34.62	1997	4.05	early April	#/100 tillers	255	255	C051
China	Henan	Luoyang	112.47	34.62	1997	4.05	early April	#/100 tillers	237.1	237.1	C051
China	Henan	Luoyang	112.47	34.62	1997	4.05	early April	#/100 tillers	210.4	210.4	C051
China	Henan	Luoyang	112.47	34.62	1997	4.05	early April	#/100 tillers	338.6	338.6	C051
China	Henan	Luoyang	112.47	34.62	1997	4.05	early April	#/100 tillers	246.8	246.8	C051
China	Henan	Luoyang	112.47	34.62	1997	4.05	early April	#/100 tillers	189.9	189.9	C051
China	Henan	Luoyang	112.47	34.62	1997	4.25	late April	#/100 tillers	794.2	794.2	C051
China	Henan	Luoyang	112.47	34.62	1997	4.25	late April	#/100 tillers	829.3	829.3	C051
China	Henan	Luoyang	112.47	34.62	1997	4.25	late April	#/100 tillers	617.4	617.4	C051
China	Henan	Luoyang	112.47	34.62	1997	4.25	late April	#/100 tillers	886.6	886.6	C051
China	Henan	Luoyang	112.47	34.62	1997	4.25	late April	#/100 tillers	721.8	721.8	C051
China	Henan	Luoyang	112.47	34.62	1997	4.25	late April	#/100 tillers	774.8	774.8	C051
China	Henan	Luoyang	112.47	34.62	1997	4.25	late April	#/100 tillers	301.9	301.9	C051
China	Henan	Luoyang	112.47	34.62	1997	4.25	late April	#/100 tillers	837.9	837.9	C051
China	Henan	Luoyang	112.47	34.62	1997	5.1	early May	#/100 tillers	1207.1	1207.1	C051
China	Henan	Luoyang	112.47	34.62	1997	5.1	early May	#/100 tillers	1897.2	1897.2	C051
China	Henan	Luoyang	112.47	34.62	1997	5.1	early May	#/100 tillers	189.46	189.46	C051
China	Henan	Luoyang	112.47	34.62	1997	5.1	early May	#/100 tillers	1182.5	1182.5	C051
China	Henan	Luoyang	112.47	34.62	1997	5.1	early May	#/100 tillers	1699.5	1699.5	C051
China	Henan	Luoyang	112.47	34.62	1997	5.1	early May	#/100 tillers	1741.6	1741.6	C051
China	Henan	Luoyang	112.47	34.62	1997	5.1	early May	#/100 tillers	1823.6	1823.6	C051
China	Henan	Luoyang	112.47	34.62	1997	5.1	early May	#/100 tillers	1110.7	1110.7	C051
China	Henan	Luoyang	112.47	34.62	1997	5.2	mid May	#/100 tillers	2945	2945	C051
China	Henan	Luoyang	112.47	34.62	1997	5.2	mid May	#/100 tillers	5442.1	5442.1	C051
China	Henan	Luoyang	112.47	34.62	1997	5.2	mid May	#/100 tillers	4210.2	4210.2	C051
China	Henan	Luoyang	112.47	34.62	1997	5.2	mid May	#/100 tillers	4984.4	4984.4	C051
China	Henan	Luoyang	112.47	34.62	1997	5.2	mid May	#/100 tillers	4927.6	4927.6	C051
China	Henan	Luoyang	112.47	34.62	1997	5.2	mid May	#/100 tillers	3948.7	3948.7	C051
China	Henan	Luoyang	112.47	34.62	1997	5.2	mid May	#/100 tillers	5076.7	5076.7	C051
China	Henan	Luoyang	112.47	34.62	1997	5.2	mid May	#/100 tillers	4410.9	4410.9	C051
China	Henan	Zhengzhou	113.69	34.79	2008	4.18	mid April	#/100 tillers	108	108	C059
China	Henan	Zhengzhou	113.69	34.79	2008	4.25	late April	#/100 tillers	2110	2110	C059
China	Henan	Zhengzhou	113.69	34.79	2008	4.3	late April	#/100 tillers	2743	2743	C059
China	Henan	Zhengzhou	113.69	34.79	2008	5.05	early May	#/100 tillers	2945	2945	C059
China	Henan	Zhengzhou	113.69	34.79	2008	5.1	early May	#/100 tillers	1487	1487	C059
China	Henan	Zhengzhou	113.69	34.79	2008	5.15	mid May	#/100 tillers	327	327	C059
China	Henan	Zhengzhou	113.69	34.79	2009	4.02	early April	#/100 tillers	17	17	C059
China	Henan	Zhengzhou	113.69	34.79	2009	4.1	early April	#/100 tillers	158	158	C059
China	Henan	Zhengzhou	113.69	34.79	2009	4.2	mid April	#/100 tillers	268	268	C059
China	Henan	Zhengzhou	113.69	34.79	2009	4.25	late April	#/100 tillers	748	748	C059
China	Henan	Zhengzhou	113.69	34.79	2009	4.3	late April	#/100 tillers	1278	1278	C059
China	Henan	Zhengzhou	113.69	34.79	2009	5.05	early May	#/100 tillers	1769	1769	C059
China	Henan	Zhengzhou	113.69	34.79	2009	5.1	early May	#/100 tillers	1101	1101	C059
China	Henan	Zhengzhou	113.69	34.79	2009	5.17	mid May	#/100 tillers	33	33	C059
China	Shanxi	Jinzhong	112.76	37.69	1998	5.1	early May	#/100 tillers	4970	4970	C060
China	Shanxi	Jinzhong	112.76	37.69	1998	5.2	mid May	#/100 tillers	18600	18600	C060
China	Shanxi	Jinzhong	112.76	37.69	1998	5.3	late May	#/100 tillers	8700	8700	C060
China	Shanxi	Jinzhong	112.76	37.69	1999	5.1	early May	#/100 tillers	1498	1498	C060
China	Shanxi	Jinzhong	112.76	37.69	1999	5.2	mid May	#/100 tillers	1590	1590	C060
China	Shanxi	Jinzhong	112.76	37.69	1999	5.3	late May	#/100 tillers	1721	1721	C060
China	Shanxi	Jinzhong	112.76	37.69	2000	5.1	early May	#/100 tillers	44	44	C060
China	Shanxi	Jinzhong	112.76	37.69	2000	5.2	mid May	#/100 tillers	580	580	C060
China	Shanxi	Jinzhong	112.76	37.69	2000	5.3	late May	#/100 tillers	10100	10100	C060
China	Shanxi	Jinzhong	112.76	37.69	2001	5.1	early May	#/100 tillers	121	121	C060
China	Shanxi	Jinzhong	112.76	37.69	2001	5.2	mid May	#/100 tillers	690	690	C060
China	Shanxi	Jinzhong	112.76	37.69	2001	5.3	late May	#/100 tillers	10300	10300	C060
China	Shanxi	Jinzhong	112.76	37.69	2002	5.1	early May	#/100 tillers	512	512	C060
China	Shanxi	Jinzhong	112.76	37.69	2002	5.2	mid May	#/100 tillers	268	268	C060
China	Shanxi	Jinzhong	112.76	37.69	2002	5.3	late May	#/100 tillers	33	33	C060
China	Shanxi	Jinzhong	112.76	37.69	2002	6.1	late May	#/100 tillers	10	10	C060
China	Shanxi	Jinzhong	112.76	37.69	2002	6.1	late May	#/100 tillers	13	13	C060
China	Shanxi	Jinzhong	112.76	37.69	2003	5.1	early May	#/100 tillers	19	19	C060
China	Shanxi	Jinzhong	112.76	37.69	2003	5.2	mid May	#/100 tillers	333	333	C060
China	Shanxi	Jinzhong	112.76	37.69	2003	5.3	late May	#/100 tillers	1790	1790	C060
China	Shanxi	Jinzhong	112.76	37.69	2003	6.1	late May	#/100 tillers	1920	1920	C060
China	Shanxi	Jinzhong	112.76	37.69	2003	6.1	late May	#/100 tillers	167	167	C060
China	Shandong	Qufu	116.99	35.59	1981	4.25	late April	#/100 tillers	90	90	C061
China	Shandong	Qufu	116.99	35.59	1981	5.05	early May	#/100 tillers	500	500	C061
China	Shandong	Qufu	116.99	35.59	1981	5.15	mid May	#/100 tillers	2778	2778	C061
China	Shandong	Qufu	116.99	35.59	1981	5.25	late May	#/100 tillers	301	301	C061
China	Shandong	Qufu	116.99	35.59	1982	4.25	late April	#/100 tillers	76	76	C061
China	Shandong	Qufu	116.99	35.59	1982	5.05	early May	#/100 tillers	290	290	C061
China	Shandong	Qufu	116.99	35.59	1982	5.15	mid May	#/100 tillers	3667	3667	C061
China	Shandong	Qufu	116.99	35.59	1982	5.25	late May	#/100 tillers	301	301	C061
China	Shandong	Qufu	116.99	35.59	1983	4.25	late April	#/100 tillers	536	536	C061
China	Shandong	Qufu	116.99	35.59	1983	5.05	early May	#/100 tillers	172	172	C061
China	Shandong	Qufu	116.99	35.59	1983	5.15	mid May	#/100 tillers	10	10	C061
China	Shandong	Qufu	116.99	35.59	1984	5.05	early May	#/100 tillers	126	126	C061
China	Shandong	Qufu	116.99	35.59	1984	5.15	mid May	#/100 tillers	1205	1205	C061
China	Shandong	Qufu	116.99	35.59	1984	5.25	late May	#/100 tillers	1567	1567	C061
China	Shandong	Qufu	116.99	35.59	1985	4.25	late April	#/100 tillers	21	21	C061
China	Shandong	Qufu	116.99	35.59	1985	5.05	early May	#/100 tillers	228	228	C061
China	Shandong	Qufu	116.99	35.59	1985	5.15	mid May	#/100 tillers	972	972	C061
China	Shandong	Qufu	116.99	35.59	1985	5.25	late May	#/100 tillers	469	469	C061
China	Shandong	Qufu	116.99	35.59	1986	5.05	early May	#/100 tillers	385	385	C061
China	Shandong	Qufu	116.99	35.59	1986	5.15	mid May	#/100 tillers	756	756	C061
China	Shandong	Qufu	116.99	35.59	1986	5.25	late May	#/100 tillers	1020	1020	C061
China	Shandong	Qufu	116.99	35.59	1987	4.25	late April	#/100 tillers	25	25	C061
China	Shandong	Qufu	116.99	35.59	1987	5.05	early May	#/100 tillers	110	110	C061
China	Shandong	Qufu	116.99	35.59	1987	5.15	mid May	#/100 tillers	3900	3900	C061
China	Shandong	Qufu	116.99	35.59	1987	5.25	late May	#/100 tillers	610	610	C061
China	Shandong	Qufu	116.99	35.59	1988	4.25	late April	#/100 tillers	32	32	C061
China	Shandong	Qufu	116.99	35.59	1988	5.05	early May	#/100 tillers	453	453	C061
China	Shandong	Qufu	116.99	35.59	1988	5.15	mid May	#/100 tillers	1365	1365	C061
China	Shandong	Qufu	116.99	35.59	1988	5.25	late May	#/100 tillers	489	489	C061
China	Shandong	Qufu	116.99	35.59	1989	4.25	late April	#/100 tillers	134	134	C061
China	Shandong	Qufu	116.99	35.59	1989	5.05	early May	#/100 tillers	6606	6606	C061
China	Shandong	Qufu	116.99	35.59	1989	5.15	mid May	#/100 tillers	5200	5200	C061
China	Shandong	Qufu	116.99	35.59	1989	5.25	late May	#/100 tillers	3982	3982	C061
China	Shandong	Qufu	116.99	35.59	1990	4.25	late April	#/100 tillers	78	78	C061
China	Shandong	Qufu	116.99	35.59	1990	5.05	early May	#/100 tillers	208	208	C061
China	Shandong	Qufu	116.99	35.59	1990	5.15	mid May	#/100 tillers	356	356	C061
China	Shandong	Qufu	116.99	35.59	1990	5.25	late May	#/100 tillers	2340	2340	C061
China	Xinjiang	Zepu	77.26	38.19	2011	5.2	mid May	#/100 tillers	5	5	C062
China	Xinjiang	Zepu	77.26	38.19	2011	5.27	late May	#/100 tillers	10	10	C062
China	Xinjiang	Zepu	77.26	38.19	2011	6.03	early June	#/100 tillers	20	20	C062
China	Xinjiang	Zepu	77.26	38.19	2011	6.06	early June	#/100 tillers	30	30	C062
China	Xinjiang	Zepu	77.26	38.19	2011	6.09	early June	#/100 tillers	20	20	C062
China	Xinjiang	Zepu	77.26	38.19	2012	5.23	late May	#/100 tillers	50	50	C062
China	Xinjiang	Zepu	77.26	38.19	2012	5.3	late May	#/100 tillers	700	700	C062
China	Xinjiang	Zepu	77.26	38.19	2012	6.02	early June	#/100 tillers	1300	1300	C062
China	Xinjiang	Zepu	77.26	38.19	2012	6.05	early June	#/100 tillers	1400	1400	C062
China	Xinjiang	Zepu	77.26	38.19	2012	6.08	early June	#/100 tillers	1200	1200	C062
China	Xinjiang	Zepu	77.26	38.19	2013	5.17	mid May	#/100 tillers	20	20	C062
China	Xinjiang	Zepu	77.26	38.19	2013	5.24	late May	#/100 tillers	300	300	C062
China	Xinjiang	Zepu	77.26	38.19	2013	5.31	late May	#/100 tillers	550	550	C062
China	Xinjiang	Zepu	77.26	38.19	2013	6.03	early June	#/100 tillers	750	750	C062
China	Xinjiang	Zepu	77.26	38.19	2013	6.06	early June	#/100 tillers	500	500	C062
China	Xinjiang	Zepu	77.26	38.19	2013	6.09	early June	#/100 tillers	100	100	C062
China	Sichuan	Ziyang	104.35	30.06	2009	3.12	mid March	#/100 tillers	390	390	C063
China	Sichuan	Ziyang	104.35	30.06	2009	3.12	mid March	#/100 tillers	660	660	C063
China	Sichuan	Ziyang	104.35	30.06	2009	3.18	mid March	#/100 tillers	650	650	C063
China	Sichuan	Ziyang	104.35	30.06	2009	3.18	mid March	#/100 tillers	220	220	C063
China	Sichuan	Ziyang	104.35	30.06	2009	3.24	late March	#/100 tillers	380	380	C063
China	Sichuan	Ziyang	104.35	30.06	2009	3.24	late March	#/100 tillers	200	200	C063
China	Sichuan	Ziyang	104.35	30.06	2009	3.3	late March	#/100 tillers	400	400	C063
China	Sichuan	Ziyang	104.35	30.06	2009	3.3	late March	#/100 tillers	10	10	C063
China	Sichuan	Ziyang	104.35	30.06	2009	4.06	early April	#/100 tillers	180	180	C063
China	Sichuan	Ziyang	104.35	30.06	2009	4.06	early April	#/100 tillers	30	30	C063
China	Sichuan	Ziyang	104.35	30.06	2009	4.12	mid April	#/100 tillers	20	20	C063
China	Sichuan	Ziyang	104.35	30.06	2009	4.12	mid April	#/100 tillers	35	35	C063
China	Sichuan	Ziyang	104.35	30.06	2009	4.17	mid April	#/100 tillers	10	10	C063
China	Sichuan	Ziyang	104.35	30.06	2009	4.17	mid April	#/100 tillers	10	10	C063
China	Sichuan	Ziyang	104.35	30.06	2010	3.2	mid March	#/100 tillers	230	230	C063
China	Sichuan	Ziyang	104.35	30.06	2010	3.2	mid March	#/100 tillers	410	410	C063
China	Sichuan	Ziyang	104.35	30.06	2010	3.25	late March	#/100 tillers	550	550	C063
China	Sichuan	Ziyang	104.35	30.06	2010	3.25	late March	#/100 tillers	310	310	C063
China	Sichuan	Ziyang	104.35	30.06	2010	4.01	early April	#/100 tillers	400	400	C063
China	Sichuan	Ziyang	104.35	30.06	2010	4.01	early April	#/100 tillers	310	310	C063
China	Sichuan	Ziyang	104.35	30.06	2010	4.08	early April	#/100 tillers	380	380	C063
China	Sichuan	Ziyang	104.35	30.06	2010	4.08	early April	#/100 tillers	130	130	C063
China	Sichuan	Ziyang	104.35	30.06	2010	4.15	mid April	#/100 tillers	190	190	C063
China	Sichuan	Ziyang	104.35	30.06	2010	4.15	mid April	#/100 tillers	120	120	C063
China	Sichuan	Ziyang	104.35	30.06	2010	4.22	late April	#/100 tillers	50	50	C063
China	Sichuan	Ziyang	104.35	30.06	2010	4.22	late April	#/100 tillers	190	190	C063
China	Sichuan	Ziyang	104.35	30.06	2010	4.29	late April	#/100 tillers	20	20	C063
China	Sichuan	Ziyang	104.35	30.06	2010	4.29	late April	#/100 tillers	60	60	C063
China	Sichuan	Ziyang	104.35	30.06	2010	5.05	early May	#/100 tillers	10	10	C063
China	Henan	Yuanyang	114.15	34.55	2016	4.1	early April	#/50 plants	100	100	C064
China	Henan	Yuanyang	114.15	34.55	2016	4.17	mid April	#/50 plants	150	150	C064
China	Hebei	Langfang	116.36	39.3	2016	4.23	late April	#/50 plants	25	25	C064
China	Henan	Yuanyang	114.15	34.55	2016	4.24	late April	#/50 plants	210	210	C064
China	Hebei	Langfang	116.36	39.3	2016	4.29	late April	#/50 plants	50	50	C064
China	Henan	Yuanyang	114.15	34.55	2016	5.01	early May	#/50 plants	350	350	C064
China	Hebei	Langfang	116.36	39.3	2016	5.05	early May	#/50 plants	57	57	C064
China	Henan	Yuanyang	114.15	34.55	2016	5.08	early May	#/50 plants	350	350	C064
China	Hebei	Langfang	116.36	39.3	2016	5.13	mid May	#/50 plants	120	120	C064
China	Henan	Yuanyang	114.15	34.55	2016	5.15	mid May	#/50 plants	200	200	C064
China	Hebei	Langfang	116.36	39.3	2016	5.2	mid May	#/50 plants	320	320	C064
China	Henan	Yuanyang	114.15	34.55	2016	5.22	late May	#/50 plants	10	10	C064
China	Hebei	Langfang	116.36	39.3	2016	5.27	late May	#/50 plants	105	105	C064
China	Hebei	Langfang	116.36	39.3	2016	6.03	early June	#/50 plants	20	20	C064
China	Hebei	Anxin	115.94	38.99	2009	4.2	mid April	#/100 tillers	10	10	C067
China	Hebei	Anxin	115.94	38.99	2009	4.26	late April	#/100 tillers	30	30	C067
China	Hebei	Anxin	115.94	38.99	2009	4.28	late April	#/100 tillers	80	80	C067
China	Hebei	Anxin	115.94	38.99	2009	5.02	early May	#/100 tillers	100	100	C067
China	Hebei	Anxin	115.94	38.99	2009	5.05	early May	#/100 tillers	250	250	C067
China	Hebei	Anxin	115.94	38.99	2009	5.08	early May	#/100 tillers	600	600	C067
China	Hebei	Anxin	115.94	38.99	2009	5.11	mid May	#/100 tillers	1100	1100	C067
China	Hebei	Anxin	115.94	38.99	2009	5.14	mid May	#/100 tillers	1800	1800	C067
China	Hebei	Anxin	115.94	38.99	2009	5.17	mid May	#/100 tillers	1850	1850	C067
China	Hebei	Anxin	115.94	38.99	2009	5.2	mid May	#/100 tillers	1500	1500	C067
China	Hebei	Anxin	115.94	38.99	2009	5.23	late May	#/100 tillers	500	500	C067
China	Henan	Linying	113.93	33.83	1987	3.05	early March	#/100 tillers	0.49	0.49	C068
China	Henan	Linying	113.93	33.83	1987	3.1	early March	#/100 tillers	1.34	1.34	C068
China	Henan	Linying	113.93	33.83	1987	3.15	mid March	#/100 tillers	28.54	28.54	C068
China	Henan	Linying	113.93	33.83	1987	3.2	mid March	#/100 tillers	18.6	18.6	C068
China	Henan	Linying	113.93	33.83	1987	3.25	late March	#/100 tillers	17.22	17.22	C068
China	Henan	Linying	113.93	33.83	1987	3.3	late March	#/100 tillers	87	87	C068
China	Henan	Linying	113.93	33.83	1987	4.05	early April	#/100 tillers	243.7	243.7	C068
China	Henan	Linying	113.93	33.83	1987	4.1	early April	#/100 tillers	614.96	614.96	C068
China	Henan	Linying	113.93	33.83	1987	4.15	mid April	#/100 tillers	1539	1539	C068
China	Henan	Linying	113.93	33.83	1987	4.2	mid April	#/100 tillers	1411.94	1411.94	C068
China	Henan	Linying	113.93	33.83	1987	4.25	late April	#/100 tillers	1563.8	1563.8	C068
China	Henan	Linying	113.93	33.83	1987	4.3	late April	#/100 tillers	1193.5	1193.5	C068
China	Henan	Linying	113.93	33.83	1987	5.05	early May	#/100 tillers	1393.5	1393.5	C068
China	Henan	Linying	113.93	33.83	1987	5.1	early May	#/100 tillers	1720.3	1720.3	C068
China	Henan	Linying	113.93	33.83	1987	5.15	mid May	#/100 tillers	1588	1588	C068
China	Henan	Linying	113.93	33.83	1987	5.2	mid May	#/100 tillers	2247	2247	C068
China	Henan	Linying	113.93	33.83	1987	5.25	late May	#/100 tillers	1498.5	1498.5	C068
China	Henan	Linying	113.93	33.83	1987	5.3	late May	#/100 tillers	2	2	C068
China	Henan	Xuchang	113.85	34.04	1997	4.05	early April	#/100 tillers	7.8	7.8	C069
China	Henan	Xuchang	113.85	34.04	1997	4.15	mid April	#/100 tillers	110	110	C069
China	Henan	Xuchang	113.85	34.04	1997	4.25	late April	#/100 tillers	170	170	C069
China	Henan	Xuchang	113.85	34.04	1998	4.05	early April	#/100 tillers	4.2	4.2	C069
China	Henan	Xuchang	113.85	34.04	1998	4.15	mid April	#/100 tillers	70	70	C069
China	Henan	Xuchang	113.85	34.04	1998	4.25	late April	#/100 tillers	104	104	C069
China	Henan	Xuchang	113.85	34.04	1999	4.05	early April	#/100 tillers	344.5	344.5	C069
China	Henan	Xuchang	113.85	34.04	1999	4.15	mid April	#/100 tillers	202	202	C069
China	Henan	Xuchang	113.85	34.04	1999	4.25	late April	#/100 tillers	269	269	C069
China	Henan	Xuchang	113.85	34.04	2000	4.05	early April	#/100 tillers	5.6	5.6	C069
China	Henan	Xuchang	113.85	34.04	2000	4.15	mid April	#/100 tillers	80	80	C069
China	Henan	Xuchang	113.85	34.04	2000	4.25	late April	#/100 tillers	230	230	C069
China	Henan	Xuchang	113.85	34.04	2001	4.05	early April	#/100 tillers	1.5	1.5	C069
China	Henan	Xuchang	113.85	34.04	2001	4.15	mid April	#/100 tillers	3	3	C069
China	Henan	Xuchang	113.85	34.04	2001	4.25	late April	#/100 tillers	15	15	C069
China	Henan	Xuchang	113.85	34.04	2002	4.05	early April	#/100 tillers	120	120	C069
China	Henan	Xuchang	113.85	34.04	2002	4.15	mid April	#/100 tillers	420	420	C069
China	Henan	Xuchang	113.85	34.04	2002	4.25	late April	#/100 tillers	890	890	C069
China	Henan	Xuchang	113.85	34.04	2003	4.05	early April	#/100 tillers	6.4	6.4	C069
China	Henan	Xuchang	113.85	34.04	2003	4.15	mid April	#/100 tillers	20.5	20.5	C069
China	Henan	Xuchang	113.85	34.04	2003	4.25	late April	#/100 tillers	33.7	33.7	C069
China	Henan	Xuchang	113.85	34.04	2004	4.05	early April	#/100 tillers	130.5	130.5	C069
China	Henan	Xuchang	113.85	34.04	2004	4.15	mid April	#/100 tillers	580	580	C069
China	Henan	Xuchang	113.85	34.04	2004	4.25	late April	#/100 tillers	1200	1200	C069
China	Henan	Xuchang	113.85	34.04	2005	4.05	early April	#/100 tillers	2.2	2.2	C069
China	Henan	Xuchang	113.85	34.04	2005	4.15	mid April	#/100 tillers	6.3	6.3	C069
China	Henan	Xuchang	113.85	34.04	2005	4.25	late April	#/100 tillers	17.6	17.6	C069
China	Henan	Xuchang	113.85	34.04	2006	4.05	early April	#/100 tillers	6.5	6.5	C069
China	Henan	Xuchang	113.85	34.04	2006	4.15	mid April	#/100 tillers	90	90	C069
China	Henan	Xuchang	113.85	34.04	2006	4.25	late April	#/100 tillers	250	250	C069
China	Henan	Xuchang	113.85	34.04	2007	4.05	early April	#/100 tillers	282.6	282.6	C069
China	Henan	Xuchang	113.85	34.04	2007	4.15	mid April	#/100 tillers	600	600	C069
China	Henan	Xuchang	113.85	34.04	2007	4.25	late April	#/100 tillers	904	904	C069
China	Anhui	Xiaoxian	116.95	34.19	1995	4.03	early April	#/100 tillers	50	50	C071
China	Anhui	Xiaoxian	116.95	34.19	1995	4.23	late April	#/100 tillers	500	500	C071
China	Anhui	Xiaoxian	116.95	34.19	1995	5.13	mid May	#/100 tillers	800	800	C071
China	Anhui	Xiaoxian	116.95	34.19	1995	6.03	early June	#/100 tillers	10	10	C071
China	Gansu	Qingshui	106.14	34.75	2008	4.07	early April	#/100 tillers	0.2	0.2	C072
China	Gansu	Qingshui	106.14	34.75	2008	4.13	mid April	#/100 tillers	0.5	0.5	C072
China	Gansu	Qingshui	106.14	34.75	2008	4.23	late April	#/100 tillers	1.5	1.5	C072
China	Gansu	Qingshui	106.14	34.75	2008	5.06	early May	#/100 tillers	34	34	C072
China	Gansu	Qingshui	106.14	34.75	2008	5.15	mid May	#/100 tillers	86	86	C072
China	Gansu	Qingshui	106.14	34.75	2008	5.3	late May	#/100 tillers	743	743	C072
China	Gansu	Qingshui	106.14	34.75	2008	6.07	early June	#/100 tillers	1383	1383	C072
China	Gansu	Qingshui	106.14	34.75	2008	6.15	mid June	#/100 tillers	1416	1416	C072
China	Henan	Mianchi	111.65	34.73	2015	4.05	early April	#/100 tillers	2	2	C073
China	Henan	Mianchi	111.65	34.73	2015	4.1	early April	#/100 tillers	27	27	C073
China	Henan	Mianchi	111.65	34.73	2015	4.15	mid April	#/100 tillers	80	80	C073
China	Henan	Mianchi	111.65	34.73	2015	4.2	mid April	#/100 tillers	96	96	C073
China	Henan	Mianchi	111.65	34.73	2015	4.25	late April	#/100 tillers	217	217	C073
China	Henan	Mianchi	111.65	34.73	2015	4.3	late April	#/100 tillers	303	303	C073
China	Henan	Mianchi	111.65	34.73	2015	5.05	early May	#/100 tillers	432	432	C073
China	Henan	Mianchi	111.65	34.73	2015	5.1	early May	#/100 tillers	770	770	C073
China	Henan	Mianchi	111.65	34.73	2015	5.15	mid May	#/100 tillers	1200	1200	C073
China	Henan	Mianchi	111.65	34.73	2015	5.2	mid May	#/100 tillers	1730	1730	C073
China	Henan	Mianchi	111.65	34.73	2015	5.25	late May	#/100 tillers	2140	2140	C073
China	Henan	Mianchi	111.65	34.73	2015	5.3	late May	#/100 tillers	540	540	C073
China	Henan	Mianchi	111.65	34.73	2015	6.04	early June	#/100 tillers	120	120	C073
China	Gansu	Gangu	105.34	34.74	1992	4.3	late April	#/100 tillers	10	10	C075
China	Gansu	Gangu	105.34	34.74	1992	5.06	early May	#/100 tillers	20	20	C075
China	Gansu	Gangu	105.34	34.74	1992	5.1	early May	#/100 tillers	50	50	C075
China	Gansu	Gangu	105.34	34.74	1992	5.11	mid May	#/100 tillers	30	30	C075
China	Gansu	Gangu	105.34	34.74	1992	5.15	mid May	#/100 tillers	100	100	C075
China	Gansu	Gangu	105.34	34.74	1992	5.16	mid May	#/100 tillers	180	180	C075
China	Gansu	Gangu	105.34	34.74	1992	5.2	mid May	#/100 tillers	600	600	C075
China	Gansu	Gangu	105.34	34.74	1992	5.21	late May	#/100 tillers	500	500	C075
China	Gansu	Gangu	105.34	34.74	1992	5.25	late May	#/100 tillers	2000	2000	C075
China	Gansu	Gangu	105.34	34.74	1992	5.26	late May	#/100 tillers	1400	1400	C075
China	Gansu	Gangu	105.34	34.74	1992	5.3	late May	#/100 tillers	6500	6500	C075
China	Gansu	Gangu	105.34	34.74	1992	5.31	late May	#/100 tillers	750	750	C075
China	Gansu	Gangu	105.34	34.74	1992	6.04	early June	#/100 tillers	22000	22000	C075
China	Gansu	Gangu	105.34	34.74	1992	6.05	early June	#/100 tillers	200	200	C075
China	Gansu	Gangu	105.34	34.74	1992	6.09	early June	#/100 tillers	19000	19000	C075
China	Gansu	Gangu	105.34	34.74	1992	6.1	early June	#/100 tillers	100	100	C075
China	Gansu	Gangu	105.34	34.74	1992	6.14	mid June	#/100 tillers	10000	10000	C075
China	Gansu	Gangu	105.34	34.74	1992	6.24	late June	#/100 tillers	500	500	C075
China	Gansu	Gangu	105.34	34.74	1995	5.25	late May	#/100 tillers	920	920	C076
China	Gansu	Gangu	105.34	34.74	1996	5.25	late May	#/100 tillers	876	876	C076
China	Gansu	Gangu	105.34	34.74	1997	5.25	late May	#/100 tillers	992	992	C076
China	Gansu	Gangu	105.34	34.74	1998	5.25	late May	#/100 tillers	1013	1013	C076
China	Gansu	Gangu	105.34	34.74	1999	5.25	late May	#/100 tillers	1185	1185	C076
China	Gansu	Gangu	105.34	34.74	2000	5.25	late May	#/100 tillers	1082	1082	C076
China	Gansu	Gangu	105.34	34.74	2001	5.25	late May	#/100 tillers	1055	1055	C076
China	Gansu	Gangu	105.34	34.74	2002	5.25	late May	#/100 tillers	998	998	C076
China	Gansu	Gangu	105.34	34.74	2003	5.25	late May	#/100 tillers	1202	1202	C076
China	Gansu	Gangu	105.34	34.74	2004	5.25	late May	#/100 tillers	1309	1309	C076
China	Gansu	Gangu	105.34	34.74	2005	5.25	late May	#/100 tillers	1216	1216	C076
China	Gansu	Gangu	105.34	34.74	2006	5.25	late May	#/100 tillers	1093	1093	C076
China	Gansu	Gangu	105.34	34.74	2007	5.05	early May	#/100 tillers	30	30	C076
China	Gansu	Gangu	105.34	34.74	2007	5.11	mid May	#/100 tillers	50	50	C076
China	Gansu	Gangu	105.34	34.74	2007	5.21	late May	#/100 tillers	600	600	C076
China	Gansu	Gangu	105.34	34.74	2007	5.25	late May	#/100 tillers	1083	1083	C076
China	Gansu	Gangu	105.34	34.74	2007	5.26	late May	#/100 tillers	700	700	C076
China	Gansu	Gangu	105.34	34.74	2007	5.31	late May	#/100 tillers	1000	1000	C076
China	Gansu	Gangu	105.34	34.74	2007	6.06	early June	#/100 tillers	600	600	C076
China	Gansu	Gangu	105.34	34.74	2007	6.11	mid June	#/100 tillers	80	80	C076
China	Gansu	Gangu	105.34	34.74	2008	5.05	early May	#/100 tillers	20	20	C076
China	Gansu	Gangu	105.34	34.74	2008	5.11	mid May	#/100 tillers	60	60	C076
China	Gansu	Gangu	105.34	34.74	2008	5.21	late May	#/100 tillers	700	700	C076
China	Gansu	Gangu	105.34	34.74	2008	5.25	late May	#/100 tillers	1232	1232	C076
China	Gansu	Gangu	105.34	34.74	2008	5.26	late May	#/100 tillers	850	850	C076
China	Gansu	Gangu	105.34	34.74	2008	5.31	late May	#/100 tillers	500	500	C076
China	Gansu	Gangu	105.34	34.74	2008	6.06	early June	#/100 tillers	500	500	C076
China	Gansu	Gangu	105.34	34.74	2008	6.11	mid June	#/100 tillers	50	50	C076
China	Gansu	Gangu	105.34	34.74	2009	5.05	early May	#/100 tillers	40	40	C076
China	Gansu	Gangu	105.34	34.74	2009	5.11	mid May	#/100 tillers	1000	1000	C076
China	Gansu	Gangu	105.34	34.74	2009	5.21	late May	#/100 tillers	1600	1600	C076
China	Gansu	Gangu	105.34	34.74	2009	5.26	late May	#/100 tillers	2000	2000	C076
China	Gansu	Gangu	105.34	34.74	2009	5.31	late May	#/100 tillers	1500	1500	C076
China	Gansu	Gangu	105.34	34.74	2009	6.06	early June	#/100 tillers	1000	1000	C076
China	Gansu	Gangu	105.34	34.74	2009	6.11	mid June	#/100 tillers	70	70	C076
China	Gansu	Gangu	105.34	34.74	1992	4.15	mid April	#/100 tillers	0.8	0.8	C077
China	Gansu	Gangu	105.34	34.74	1992	4.2	mid April	#/100 tillers	0.2	0.2	C077
China	Gansu	Gangu	105.34	34.74	1992	4.2	mid April	#/100 tillers	0.2	0.2	C077
China	Gansu	Gangu	105.34	34.74	1992	4.25	late April	#/100 tillers	2	2	C077
China	Gansu	Gangu	105.34	34.74	1992	4.25	late April	#/100 tillers	0.4	0.4	C077
China	Gansu	Gangu	105.34	34.74	1992	4.25	late April	#/100 tillers	0.8	0.8	C077
China	Gansu	Gangu	105.34	34.74	1992	4.29	late April	#/100 tillers	5	5	C077
China	Gansu	Gangu	105.34	34.74	1992	4.29	late April	#/100 tillers	0.2	0.2	C077
China	Gansu	Gangu	105.34	34.74	1992	4.29	late April	#/100 tillers	0.8	0.8	C077
China	Gansu	Gangu	105.34	34.74	1992	5.11	mid May	#/100 tillers	41.4	41.4	C077
China	Gansu	Gangu	105.34	34.74	1992	5.11	mid May	#/100 tillers	50.4	50.4	C077
China	Gansu	Gangu	105.34	34.74	1992	5.16	mid May	#/100 tillers	135	135	C077
China	Gansu	Gangu	105.34	34.74	1992	5.16	mid May	#/100 tillers	92.4	92.4	C077
China	Gansu	Gangu	105.34	34.74	1992	5.16	mid May	#/100 tillers	68.6	68.6	C077
China	Gansu	Gangu	105.34	34.74	1992	5.21	late May	#/100 tillers	568	568	C077
China	Gansu	Gangu	105.34	34.74	1992	5.21	late May	#/100 tillers	447.3	447.3	C077
China	Gansu	Gangu	105.34	34.74	1992	5.21	late May	#/100 tillers	247.6	247.6	C077
China	Gansu	Gangu	105.34	34.74	1992	5.26	late May	#/100 tillers	1248	1248	C077
China	Gansu	Gangu	105.34	34.74	1992	5.26	late May	#/100 tillers	1913	1913	C077
China	Gansu	Gangu	105.34	34.74	1992	5.26	late May	#/100 tillers	1945.5	1945.5	C077
China	Gansu	Gangu	105.34	34.74	1992	5.31	late May	#/100 tillers	5797	5797	C077
China	Gansu	Gangu	105.34	34.74	1992	5.31	late May	#/100 tillers	579	579	C077
China	Gansu	Gangu	105.34	34.74	1992	5.31	late May	#/100 tillers	7904	7904	C077
China	Gansu	Gangu	105.34	34.74	1992	6.05	early June	#/100 tillers	12063	12063	C077
China	Gansu	Gangu	105.34	34.74	1992	6.05	early June	#/100 tillers	22648	22648	C077
China	Gansu	Gangu	105.34	34.74	1992	6.05	early June	#/100 tillers	165.5	165.5	C077
China	Gansu	Gangu	105.34	34.74	1992	6.1	early June	#/100 tillers	6218	6218	C077
China	Gansu	Gangu	105.34	34.74	1992	6.1	early June	#/100 tillers	19546	19546	C077
China	Gansu	Gangu	105.34	34.74	1992	6.1	early June	#/100 tillers	90.5	90.5	C077
China	Gansu	Gangu	105.34	34.74	1992	6.15	mid June	#/100 tillers	2948	2948	C077
China	Gansu	Gangu	105.34	34.74	1992	6.15	mid June	#/100 tillers	11292	11292	C077
China	Gansu	Gangu	105.34	34.74	1992	6.15	mid June	#/100 tillers	111	111	C077
China	Gansu	Gangu	105.34	34.74	1992	6.25	late June	#/100 tillers	286.3	286.3	C077
China	Gansu	Gangu	105.34	34.74	1992	6.25	late June	#/100 tillers	235.5	235.5	C077
China	Shandong	Leling	117.23	37.73	2016	4.3	late April	#/stem	2	2	C078
China	Shandong	Leling	117.23	37.73	2016	5.14	mid May	#/stem	38	38	C078
China	Shandong	Leling	117.23	37.73	2016	5.16	mid May	#/stem	48	48	C078
China	Shandong	Leling	117.23	37.73	2016	5.19	mid May	#/stem	40	40	C078
China	Shandong	Leling	117.23	37.73	2016	5.21	late May	#/stem	10	10	C078
China	Shandong	Leling	117.23	37.73	2016	5.23	late May	#/stem	2	2	C078
China	Shandong	Leling	117.23	37.73	2016	5.4	early May	#/stem	5	5	C078
China	Shandong	Leling	117.23	37.73	2016	5.9	early May	#/stem	15	15	C078
China	Shandong	Leling	117.23	37.73	2017	4.25	late April	#/stem	5	5	C078
China	Shandong	Leling	117.23	37.73	2017	5.13	mid May	#/stem	23	23	C078
China	Shandong	Leling	117.23	37.73	2017	5.15	mid May	#/stem	18	18	C078
China	Shandong	Leling	117.23	37.73	2017	5.19	mid May	#/stem	10	10	C078
China	Shandong	Leling	117.23	37.73	2017	5.21	late May	#/stem	6	6	C078
China	Shandong	Leling	117.23	37.73	2017	5.23	late May	#/stem	2	2	C078
China	Shandong	Leling	117.23	37.73	2017	5.4	early May	#/stem	20	20	C078
China	Shandong	Leling	117.23	37.73	2017	5.9	early May	#/stem	20	20	C078
China	Shandong	Dezhou	116.33	37.46	2009	5.04	early May	#/100 tillers	534.15	534.15	C079
China	Shandong	Dezhou	116.33	37.46	2013	4.2	mid April	#/100 tillers	96	96	C079
China	Shandong	Dezhou	116.33	37.46	2013	4.2	mid April	#/100 tillers	120.33	120.33	C079
China	Shandong	Dezhou	116.33	37.46	2013	4.27	late April	#/100 tillers	104.5	104.5	C079
China	Shandong	Dezhou	116.33	37.46	2013	4.27	late April	#/100 tillers	160.98	160.98	C079
China	Shandong	Dezhou	116.33	37.46	2013	5.04	early May	#/100 tillers	362.5	362.5	C079
China	Henan	Pingdingshan	113.45	33.67	2012	4.22	late April	#/100 tillers	0.39	0.39	C080
China	Henan	Pingdingshan	113.45	33.67	2012	4.3	late April	#/100 tillers	3800	3800	C080
China	Henan	Pingdingshan	113.45	33.67	2012	5.03	early May	#/100 tillers	8500	8500	C080
China	Hubei	Xiaogan	113.92	30.94	1998	3.2	mid March	#/100 tillers	160	160	C082
China	Hubei	Xiaogan	113.92	30.94	1998	3.3	late March	#/100 tillers	180	180	C082
China	Hubei	Xiaogan	113.92	30.94	1998	4.1	early April	#/100 tillers	200	200	C082
China	Hubei	Xiaogan	113.92	30.94	1998	4.2	mid April	#/100 tillers	300	300	C082
China	Hubei	Xiaogan	113.92	30.94	1998	4.3	late April	#/100 tillers	540	540	C082
China	Hubei	Xiaogan	113.92	30.94	1998	5.01	early May	#/100 tillers	224	224	C082
China	Hubei	Xiaogan	113.92	30.94	1998	5.04	early May	#/100 tillers	472	472	C082
China	Hubei	Xiaogan	113.92	30.94	1998	5.07	early May	#/100 tillers	635	635	C082
China	Hubei	Xiaogan	113.92	30.94	1998	5.1	early May	#/100 tillers	921	921	C082
China	Hubei	Xiaogan	113.92	30.94	1998	5.1	early May	#/100 tillers	200	200	C082
China	Hubei	Xiaogan	113.92	30.94	1998	5.13	mid May	#/100 tillers	1187	1187	C082
China	Hubei	Xiaogan	113.92	30.94	1998	5.16	mid May	#/100 tillers	853	853	C082
China	Hubei	Xiaogan	113.92	30.94	1998	5.19	mid May	#/100 tillers	746	746	C082
China	Hubei	Xiaogan	113.92	30.94	1998	5.2	mid May	#/100 tillers	120	120	C082
China	Hubei	Xiaogan	113.92	30.94	1998	5.23	late May	#/100 tillers	522	522	C082
China	Hubei	Xiaogan	113.92	30.94	1998	5.26	late May	#/100 tillers	219	219	C082
China	Hubei	Xiaogan	113.92	30.94	1998	5.29	late May	#/100 tillers	52	52	C082
China	Hubei	Xiaogan	113.92	30.94	1998	5.3	late May	#/100 tillers	60	60	C082
China	Shanxi	Yuncheng	110.99	35.04	2014	4.05	early April	#/100 tillers	27.8	27.8	C083
China	Shanxi	Yuncheng	110.99	35.04	2014	4.3	late April	#/100 tillers	1311.3	1311.3	C083
China	Shanxi	Yuncheng	110.99	35.04	2014	5.1	early May	#/100 tillers	1919.5	1919.5	C083
China	Shandong	Zoucheng	117.01	35.41	2010	5.02	early May	#/100 tillers	14	14	C086
China	Shandong	Zoucheng	117.01	35.41	2010	5.06	early May	#/100 tillers	20	20	C086
China	Shandong	Zoucheng	117.01	35.41	2010	5.1	mid May	#/100 tillers	332.67	332.67	C086
China	Shandong	Zoucheng	117.01	35.41	2010	5.14	mid May	#/100 tillers	815.33	815.33	C086
China	Shandong	Zoucheng	117.01	35.41	2010	5.2	late May	#/100 tillers	2294.7	2294.7	C086
China	Shandong	Zoucheng	117.01	35.41	2010	5.26	late May	#/100 tillers	1176.7	1176.7	C086
China	Shandong	Zoucheng	117.01	35.41	2010	6.01	early June	#/100 tillers	297.67	297.67	C086
China	Shandong	Zoucheng	117.01	35.41	2010	6.04	early June	#/100 tillers	76.67	76.67	C086
China	Shandong	Zoucheng	117.01	35.41	2011	4.2	mid April	#/100 tillers	27.33	27.33	C086
China	Shandong	Zoucheng	117.01	35.41	2011	4.25	late April	#/100 tillers	41.33	41.33	C086
China	Shandong	Zoucheng	117.01	35.41	2011	4.28	late April	#/100 tillers	54	54	C086
China	Shandong	Zoucheng	117.01	35.41	2011	5.03	early May	#/10 tillers	300	300	C086
China	Shandong	Zoucheng	117.01	35.41	2011	5.03	early May	#/100 tillers	263.33	263.33	C086
China	Shandong	Zoucheng	117.01	35.41	2011	5.06	early May	#/10 tillers	800	800	C086
China	Shandong	Zoucheng	117.01	35.41	2011	5.08	early May	#/100 tillers	524.67	524.67	C086
China	Shandong	Zoucheng	117.01	35.41	2011	5.12	mid May	#/10 tillers	4800	4800	C086
China	Shandong	Zoucheng	117.01	35.41	2011	5.12	mid May	#/100 tillers	2976.67	2976.67	C086
China	Shandong	Zoucheng	117.01	35.41	2011	5.17	mid May	#/100 tillers	2380	2380	C086
China	Shandong	Zoucheng	117.01	35.41	2011	5.17	mid May	#/10 tillers	3800	3800	C086
China	Shandong	Zoucheng	117.01	35.41	2011	5.22	late May	#/100 tillers	370.67	370.67	C086
China	Shandong	Zoucheng	117.01	35.41	2011	5.27	late May	#/10 tillers	250	250	C086
China	Shandong	Zoucheng	117.01	35.41	2011	5.27	late May	#/100 tillers	52.67	52.67	C086
China	Shandong	Zoucheng	117.01	35.41	2011	5.31	late May	#/100 tillers	6.67	6.67	C086
China	Shandong	Zoucheng	117.01	35.41	2011	6.03	early June	#/100 tillers	1.33	1.33	C086
China	Shandong	Tancheng	118.37	34.62	2002	4.01	early April	#/100 tillers	342	342	C087
China	Shandong	Tancheng	118.37	34.62	2002	4.15	mid April	#/100 tillers	411	411	C087
China	Shandong	Tancheng	118.37	34.62	2002	4.27	late April	#/100 tillers	628	628	C087
China	Shandong	Tancheng	118.37	34.62	2002	5.13	mid May	#/100 tillers	340	340	C087
China	Shandong	Tancheng	118.37	34.62	2002	5.2	mid May	#/100 tillers	13.2	13.2	C087
China	Shandong	Taian	117.09	36.09	2009	4.11	mid April	#/100 tillers	7	7	C088
China	Shandong	Taian	117.09	36.09	2009	4.14	mid April	#/100 tillers	10	10	C088
China	Shandong	Taian	117.09	36.09	2009	4.17	mid April	#/100 tillers	110	110	C088
China	Shandong	Taian	117.09	36.09	2009	4.2	mid April	#/100 tillers	165	165	C088
China	Shandong	Taian	117.09	36.09	2009	4.23	late April	#/100 tillers	270	270	C088
China	Shandong	Taian	117.09	36.09	2009	4.26	late April	#/100 tillers	425	425	C088
China	Shandong	Taian	117.09	36.09	2009	4.29	late April	#/100 tillers	630	630	C088
China	Shandong	Taian	117.09	36.09	2009	5.02	early May	#/100 tillers	1025	1025	C088
China	Shandong	Taian	117.09	36.09	2009	5.05	early May	#/100 tillers	1525	1525	C088
China	Shandong	Taian	117.09	36.09	2009	5.08	early May	#/100 tillers	2125	2125	C088
China	Shandong	Taian	117.09	36.09	2009	5.11	mid May	#/100 tillers	2290	2290	C088
China	Shandong	Taian	117.09	36.09	2009	5.14	mid May	#/100 tillers	1760	1760	C088
China	Shandong	Taian	117.09	36.09	2009	5.17	mid May	#/100 tillers	1075	1075	C088
China	Shandong	Taian	117.09	36.09	2009	5.2	mid May	#/100 tillers	620	620	C088
China	Shandong	Taian	117.09	36.09	2009	5.23	late May	#/100 tillers	260	260	C088
China	Anhui	Fuyang	115.8	32.9	1990	4.15	mid April	#/100 plants	6.9	6.9	C089
China	Anhui	Fuyang	115.8	32.9	1990	5.15	mid May	#/100 plants	65.2	65.2	C089
China	Anhui	Fuyang	115.8	32.9	1991	4.15	mid April	#/100 plants	342	342	C089
China	Anhui	Fuyang	115.8	32.9	1991	5.15	mid May	#/100 plants	1085	1085	C089
China	Anhui	Fuyang	115.8	32.9	1992	4.15	mid April	#/100 plants	60.2	60.2	C089
China	Anhui	Fuyang	115.8	32.9	1992	5.15	mid May	#/100 plants	84.7	84.7	C089
China	Anhui	Fuyang	115.8	32.9	1993	4.15	mid April	#/100 plants	28.5	28.5	C089
China	Anhui	Fuyang	115.8	32.9	1993	5.15	mid May	#/100 plants	57.5	57.5	C089
China	Anhui	Fuyang	115.8	32.9	1994	4.15	mid April	#/100 plants	1.2	1.2	C089
China	Anhui	Fuyang	115.8	32.9	1994	5.15	mid May	#/100 plants	1086	1086	C089
China	Anhui	Fuyang	115.8	32.9	1995	4.15	mid April	#/100 plants	72.1	72.1	C089
China	Anhui	Fuyang	115.8	32.9	1995	5.15	mid May	#/100 plants	296	296	C089
China	Anhui	Fuyang	115.8	32.9	1996	4.15	mid April	#/100 plants	149	149	C089
China	Anhui	Fuyang	115.8	32.9	1996	5.15	mid May	#/100 plants	122	122	C089
China	Anhui	Fuyang	115.8	32.9	1997	4.15	mid April	#/100 plants	7.5	7.5	C089
China	Anhui	Fuyang	115.8	32.9	1997	5.15	mid May	#/100 plants	273	273	C089
China	Gansu	Longnan	104.96	33.37	1992	6.18	mid June	#/100 tillers	1600	1600	C090
China	Gansu	Longnan	104.96	33.37	1993	6.18	mid June	#/100 tillers	2500	2500	C090
China	Gansu	Longnan	104.96	33.37	1994	6.18	mid June	#/100 tillers	1100	1100	C090
China	Gansu	Longnan	104.96	33.37	1995	6.18	mid June	#/100 tillers	1144	1144	C090
China	Gansu	Longnan	104.96	33.37	1996	6.18	mid June	#/100 tillers	1200	1200	C090
China	Gansu	Longnan	104.96	33.37	1997	6.18	mid June	#/100 tillers	1100	1100	C090
China	Gansu	Longnan	104.96	33.37	1998	6.18	mid June	#/100 tillers	910	910	C090
China	Gansu	Longnan	104.96	33.37	1999	6.18	mid June	#/100 tillers	3150	3150	C090
China	Gansu	Longnan	104.96	33.37	2000	6.18	mid June	#/100 tillers	612	612	C090
China	Gansu	Longnan	104.96	33.37	2001	6.18	mid June	#/100 tillers	1400	1400	C090
China	Gansu	Longnan	104.96	33.37	2002	6.18	mid June	#/100 tillers	2200	2200	C090
China	Gansu	Longnan	104.96	33.37	2003	6.18	mid June	#/100 tillers	1240	1240	C090
China	Gansu	Longnan	104.96	33.37	2004	6.18	mid June	#/100 tillers	850	850	C090
China	Gansu	Longnan	104.96	33.37	2005	6.18	mid June	#/100 tillers	820	820	C090
China	Gansu	Longnan	104.96	33.37	2006	6.18	mid June	#/100 tillers	1380	1380	C090
China	Gansu	Longnan	104.96	33.37	2007	6.18	mid June	#/100 tillers	1300	1300	C090
China	Shaanxi	Xian	109.5	34.5	2000	4.15	mid April	#/100 tillers	100	100	C091
China	Shaanxi	Xian	109.5	34.5	2000	4.2	mid April	#/100 tillers	200	200	C091
China	Shaanxi	Xian	109.5	34.5	2000	4.25	late April	#/100 tillers	350	350	C091
China	Shaanxi	Xian	109.5	34.5	2000	4.3	late April	#/100 tillers	600	600	C091
China	Shaanxi	Xian	109.5	34.5	2000	5.05	early May	#/100 tillers	800	800	C091
China	Shaanxi	Xian	109.5	34.5	2000	5.1	early May	#/100 tillers	1050	1050	C091
China	Shaanxi	Xian	109.5	34.5	2000	5.15	mid May	#/100 tillers	1900	1900	C091
China	Shaanxi	Xian	109.5	34.5	2000	5.2	mid May	#/100 tillers	3000	3000	C091
China	Shaanxi	Xian	109.5	34.5	2000	5.25	late May	#/100 tillers	2200	2200	C091
China	Shaanxi	Xian	109.5	34.5	2000	5.3	late May	#/100 tillers	1100	1100	C091
China	Shaanxi	Xian	109.5	34.5	2000	6.05	early June	#/100 tillers	200	200	C091
China	Shaanxi	Xian	109.5	34.5	2002	4.1	early April	#/100 tillers	100	100	C091
China	Shaanxi	Xian	109.5	34.5	2002	4.15	mid April	#/100 tillers	200	200	C091
China	Shaanxi	Xian	109.5	34.5	2002	4.2	mid April	#/100 tillers	400	400	C091
China	Shaanxi	Xian	109.5	34.5	2002	4.25	late April	#/100 tillers	500	500	C091
China	Shaanxi	Xian	109.5	34.5	2002	4.3	late April	#/100 tillers	950	950	C091
China	Shaanxi	Xian	109.5	34.5	2002	5.05	early May	#/100 tillers	1200	1200	C091
China	Shaanxi	Xian	109.5	34.5	2002	5.1	early May	#/100 tillers	2000	2000	C091
China	Shaanxi	Xian	109.5	34.5	2002	5.15	mid May	#/100 tillers	3300	3300	C091
China	Shaanxi	Xian	109.5	34.5	2002	5.2	mid May	#/100 tillers	4500	4500	C091
China	Shaanxi	Xian	109.5	34.5	2002	5.25	late May	#/100 tillers	5000	5000	C091
China	Shaanxi	Xian	109.5	34.5	2002	5.3	late May	#/100 tillers	2200	2200	C091
China	Shaanxi	Xian	109.5	34.5	2002	6.05	early June	#/100 tillers	300	300	C091
China	Hebei	Ningjin	115.07	37.73	2013	5.15	mid May	#/100 tillers	1713	1713	C092
China	Anhui	Xiaoxian	116.95	34.19	1989	4.3	late April	#/100 plants	427.29	427.29	C093
China	Anhui	Xiaoxian	116.95	34.19	1989	5.05	early May	#/100 plants	373.55	373.55	C093
China	Anhui	Xiaoxian	116.95	34.19	1989	5.1	early May	#/100 plants	191.52	191.52	C093
China	Anhui	Xiaoxian	116.95	34.19	1989	5.15	mid May	#/100 plants	140.3	140.3	C093
China	Anhui	Xiaoxian	116.95	34.19	1989	5.2	mid May	#/100 plants	10.67	10.67	C093
China	Shandong	Huimin	117.51	37.49	1980	5.29	late May	#/100 tillers	1062	1062	C094
China	Shandong	Huimin	117.51	37.49	1981	5.15	mid May	#/100 tillers	335	335	C094
China	Shandong	Huimin	117.51	37.49	1982	5.25	late May	#/100 tillers	8615	8615	C094
China	Shandong	Huimin	117.51	37.49	1983	5.07	early May	#/100 tillers	483	483	C094
China	Shandong	Huimin	117.51	37.49	1984	5.27	late May	#/100 tillers	1526	1526	C094
China	Shandong	Huimin	117.51	37.49	1985	5.27	late May	#/100 tillers	1259	1259	C094
China	Shandong	Huimin	117.51	37.49	1986	5.24	late May	#/100 tillers	3085	3085	C094
China	Shandong	Huimin	117.51	37.49	1987	5.26	late May	#/100 tillers	1840	1840	C094
China	Shandong	Huimin	117.51	37.49	1988	5.25	late May	#/100 tillers	996	996	C094
China	Hubei	Wuchang	114.36	30.48	1982	4.22	late April	#/100 plants	18	18	C095
China	Hubei	Wuchang	114.36	30.48	1982	4.26	late April	#/100 plants	56	56	C095
China	Hubei	Wuchang	114.36	30.48	1982	4.3	late April	#/100 plants	90	90	C095
China	Hubei	Wuchang	114.36	30.48	1982	5.04	early May	#/100 plants	140	140	C095
China	Hubei	Wuchang	114.36	30.48	1982	5.08	early May	#/100 plants	200	200	C095
China	Hubei	Wuchang	114.36	30.48	1982	5.12	mid May	#/100 plants	120	120	C095
China	Hubei	Wuchang	114.36	30.48	1982	5.16	mid May	#/100 plants	80	80	C095
China	Hubei	Wuchang	114.36	30.48	1982	5.2	mid May	#/100 plants	78	78	C095
China	Shandong	Jiyang	116.98	36.98	2016	4.28	late April	#/100 tillers	100	100	C097
China	Shandong	Jiyang	116.98	36.98	2016	5.03	early May	#/100 tillers	165	165	C097
China	Shandong	Jiyang	116.98	36.98	2016	5.06	early May	#/100 tillers	185	185	C097
China	Shandong	Jiyang	116.98	36.98	2016	5.1	early May	#/100 tillers	200	200	C097
China	Shandong	Jiyang	116.98	36.98	2016	5.14	mid May	#/100 tillers	610	610	C097
China	Shandong	Jiyang	116.98	36.98	2016	5.17	mid May	#/100 tillers	600	600	C097
China	Shandong	Jiyang	116.98	36.98	2016	5.21	late May	#/100 tillers	1210	1210	C097
China	Hebei	Langfang	116.69	39.54	1980	4.05	early April	#/100 tillers	0.2	0.2	C098
China	Hebei	Langfang	116.69	39.54	1980	4.2	mid April	#/100 tillers	2.2	2.2	C098
China	Hebei	Langfang	116.69	39.54	1980	5.05	early May	#/100 tillers	23.3	23.3	C098
China	Hebei	Langfang	116.69	39.54	1980	5.2	mid May	#/100 tillers	876.4	876.4	C098
China	Hebei	Langfang	116.69	39.54	1981	4.2	mid April	#/100 tillers	9.3	9.3	C098
China	Hebei	Langfang	116.69	39.54	1981	5.05	early May	#/100 tillers	107.3	107.3	C098
China	Hebei	Langfang	116.69	39.54	1981	5.2	mid May	#/100 tillers	998	998	C098
China	Hebei	Langfang	116.69	39.54	1982	4.2	mid April	#/100 tillers	1.6	1.6	C098
China	Hebei	Langfang	116.69	39.54	1982	5.05	early May	#/100 tillers	48.2	48.2	C098
China	Hebei	Langfang	116.69	39.54	1982	5.2	mid May	#/100 tillers	1730	1730	C098
China	Hebei	Langfang	116.69	39.54	1982	6.05	early June	#/100 tillers	56.7	56.7	C098
China	Hebei	Langfang	116.69	39.54	1983	4.05	early April	#/100 tillers	0.4	0.4	C098
China	Hebei	Langfang	116.69	39.54	1983	4.2	mid April	#/100 tillers	20	20	C098
China	Hebei	Langfang	116.69	39.54	1983	4.2	mid April	#/100 tillers	13.6	13.6	C098
China	Hebei	Langfang	116.69	39.54	1983	5.05	early May	#/100 tillers	338.2	338.2	C098
China	Hebei	Langfang	116.69	39.54	1983	5.05	early May	#/100 tillers	162.6	162.6	C098
China	Hebei	Langfang	116.69	39.54	1983	5.2	mid May	#/100 tillers	59.1	59.1	C098
China	Hebei	Langfang	116.69	39.54	1983	5.2	mid May	#/100 tillers	79.5	79.5	C098
China	Hebei	Langfang	116.69	39.54	1984	4.05	early April	#/100 tillers	0.3	0.3	C098
China	Hebei	Langfang	116.69	39.54	1984	4.2	mid April	#/100 tillers	2.7	2.7	C098
China	Hebei	Langfang	116.69	39.54	1984	5.05	early May	#/100 tillers	34.7	34.7	C098
China	Hebei	Langfang	116.69	39.54	1984	5.2	mid May	#/100 tillers	492	492	C098
China	Hebei	Langfang	116.69	39.54	1984	6.05	early June	#/100 tillers	292.1	292.1	C098
China	Hebei	Handan	114.5	36.6	1999	4.24	late April	#/100 tillers	2	2	C099
China	Hebei	Handan	114.5	36.6	1999	4.26	late April	#/100 tillers	3	3	C099
China	Hebei	Handan	114.5	36.6	1999	4.28	late April	#/100 tillers	6	6	C099
China	Hebei	Handan	114.5	36.6	1999	4.3	late April	#/100 tillers	20	20	C099
China	Hebei	Handan	114.5	36.6	1999	5.01	early May	#/100 tillers	32	32	C099
China	Hebei	Handan	114.5	36.6	1999	5.03	early May	#/100 tillers	104	104	C099
China	Hebei	Handan	114.5	36.6	1999	5.05	early May	#/100 tillers	198	198	C099
China	Hebei	Handan	114.5	36.6	1999	5.07	early May	#/100 tillers	420	420	C099
China	Hebei	Handan	114.5	36.6	1999	5.09	early May	#/100 tillers	500	500	C099
China	Hebei	Handan	114.5	36.6	1999	5.11	mid May	#/100 tillers	600	600	C099
China	Hebei	Handan	114.5	36.6	1999	5.13	mid May	#/100 tillers	1238	1238	C099
China	Hebei	Handan	114.5	36.6	1999	5.15	mid May	#/100 tillers	1240	1240	C099
China	Hebei	Handan	114.5	36.6	1999	5.17	mid May	#/100 tillers	1500	1500	C099
China	Hebei	Handan	114.5	36.6	1999	5.19	mid May	#/100 tillers	1239	1239	C099
China	Hebei	Handan	114.5	36.6	1999	5.21	late May	#/100 tillers	1320	1320	C099
China	Hebei	Handan	114.5	36.6	1999	5.23	late May	#/100 tillers	600	600	C099
China	Hebei	Handan	114.5	36.6	1999	5.25	late May	#/100 tillers	460	460	C099
China	Hebei	Handan	114.5	36.6	1999	5.27	late May	#/100 tillers	100	100	C099
China	Henan	Zhengzhou	113.63	34.75	1987	4.05	early April	#/100 tillers	200	200	C101
China	Henan	Zhengzhou	113.63	34.75	1987	4.1	early April	#/100 tillers	400	400	C101
China	Henan	Zhengzhou	113.63	34.75	1987	4.15	mid April	#/100 tillers	380	380	C101
China	Henan	Zhengzhou	113.63	34.75	1987	4.2	mid April	#/100 tillers	800	800	C101
China	Henan	Zhengzhou	113.63	34.75	1987	4.25	late April	#/100 tillers	2000	2000	C101
China	Henan	Zhengzhou	113.63	34.75	1987	4.3	late April	#/100 tillers	2400	2400	C101
China	Henan	Zhengzhou	113.63	34.75	1987	5.05	early May	#/100 tillers	2600	2600	C101
China	Henan	Zhengzhou	113.63	34.75	1987	5.1	early May	#/100 tillers	3800	3800	C101
China	Henan	Zhengzhou	113.63	34.75	1987	5.15	mid May	#/100 tillers	2000	2000	C101
China	Henan	Zhengzhou	113.63	34.75	1987	5.2	mid May	#/100 tillers	1200	1200	C101
China	Henan	Zhengzhou	113.63	34.75	1987	5.25	late May	#/100 tillers	400	400	C101
China	Shanxi	Linfen	111.52	36.09	2014	4.25	late April	#/100 tillers	1.99	1.99	C103
China	Shanxi	Linfen	111.52	36.09	2014	4.3	late April	#/100 tillers	100	100	C103
China	Shanxi	Linfen	111.52	36.09	2014	4.3	late April	#/100 tillers	2.51	2.51	C103
China	Shanxi	Linfen	111.52	36.09	2014	5.05	early May	#/100 tillers	400	400	C103
China	Shanxi	Linfen	111.52	36.09	2014	5.05	early May	#/100 tillers	63.09	63.09	C103
China	Shanxi	Linfen	111.52	36.09	2014	5.05	early May	#/100 tillers	2.51	2.51	C103
China	Shanxi	Linfen	111.52	36.09	2014	5.1	early May	#/100 tillers	1500	1500	C103
China	Shanxi	Linfen	111.52	36.09	2014	5.1	early May	#/100 tillers	50.11	50.11	C103
China	Shanxi	Linfen	111.52	36.09	2014	5.1	early May	#/100 tillers	70.79	70.79	C103
China	Shanxi	Linfen	111.52	36.09	2014	5.15	mid May	#/100 tillers	1400	1400	C103
China	Shanxi	Linfen	111.52	36.09	2014	5.15	mid May	#/100 tillers	316.23	316.23	C103
China	Shanxi	Linfen	111.52	36.09	2014	5.15	mid May	#/100 tillers	79.43	79.43	C103
China	Shanxi	Linfen	111.52	36.09	2014	5.21	late May	#/100 tillers	2000	2000	C103
China	Shanxi	Linfen	111.52	36.09	2014	5.21	late May	#/100 tillers	316.23	316.23	C103
China	Shanxi	Linfen	111.52	36.09	2014	5.21	late May	#/100 tillers	630.95	630.95	C103
China	Shanxi	Linfen	111.52	36.09	2014	5.26	late May	#/100 tillers	1200	1200	C103
China	Shanxi	Linfen	111.52	36.09	2014	5.26	late May	#/100 tillers	501.19	501.19	C103
China	Shanxi	Linfen	111.52	36.09	2014	5.26	late May	#/100 tillers	562.34	562.34	C103
China	Shanxi	Linfen	111.52	36.09	2014	5.31	late May	#/100 tillers	200	200	C103
China	Shanxi	Linfen	111.52	36.09	2014	5.31	late May	#/100 tillers	316.23	316.23	C103
China	Shanxi	Linfen	111.52	36.09	2014	5.31	late May	#/100 tillers	281.84	281.84	C103
China	Shanxi	Linfen	111.52	36.09	2014	6.06	early June	#/100 tillers	1.26	1.26	C103
China	Shanxi	Linfen	111.52	36.09	2014	6.06	early June	#/100 tillers	15.85	15.85	C103
China	Shanxi	Linfen	111.52	36.09	2014	6.1	early June	#/100 tillers	1.12	1.12	C103
China	Shaanxi	Yangling	108.1	34.27	1987	4.02	early April	#/m2	10	1.54	C104
China	Shaanxi	Yangling	108.1	34.27	1987	4.06	early April	#/m2	39	6	C104
China	Shaanxi	Yangling	108.1	34.27	1987	4.13	mid April	#/m2	353	54.31	C104
China	Shaanxi	Yangling	108.1	34.27	1987	4.18	mid April	#/m2	1026	157.85	C104
China	Shaanxi	Yangling	108.1	34.27	1987	4.23	late April	#/m2	3962	609.54	C104
China	Shaanxi	Yangling	108.1	34.27	1987	4.28	late April	#/m2	3424	526.77	C104
China	Shaanxi	Yangling	108.1	34.27	1987	5.04	early May	#/m2	28	4.31	C104
China	Shaanxi	Yangling	108.1	34.27	1987	5.08	early May	#/m2	400	61.54	C104
China	Shaanxi	Yangling	108.1	34.27	1987	5.14	mid May	#/m2	248	38.15	C104
China	Shaanxi	Yangling	108.1	34.27	1987	5.19	mid May	#/m2	4572	703.38	C104
China	Shaanxi	Yangling	108.1	34.27	1987	5.29	late May	#/m2	7736	1190.15	C104
China	Jiangsu	Yangzhou	119.43	32.39	2002	3.1	early March	#/100 tillers	300	300	C107
China	Jiangsu	Yangzhou	119.43	32.39	2002	3.2	mid March	#/100 tillers	600	600	C107
China	Jiangsu	Yangzhou	119.43	32.39	2002	4.01	early April	#/100 tillers	750	750	C107
China	Jiangsu	Yangzhou	119.43	32.39	2002	4.17	mid April	#/100 tillers	900	900	C107
China	Jiangsu	Yangzhou	119.43	32.39	2002	4.25	late April	#/100 tillers	1100	1100	C107
China	Jiangsu	Yangzhou	119.43	32.39	2002	5.03	early May	#/100 tillers	2600	2600	C107
China	Jiangsu	Yangzhou	119.43	32.39	2002	5.08	mid May	#/100 tillers	1600	1600	C107
China	Jiangsu	Yangzhou	119.43	32.39	2002	5.11	mid May	#/100 tillers	700	700	C107
China	Jiangsu	Yangzhou	119.43	32.39	2002	5.19	mid May	#/100 tillers	700	700	C107
China	Jiangsu	Yangzhou	119.43	32.39	2002	5.27	late May	#/100 tillers	500	500	C107
China	Jiangsu	Yangzhou	119.43	32.39	2003	3.1	early March	#/100 tillers	60	60	C107
China	Jiangsu	Yangzhou	119.43	32.39	2003	3.2	mid March	#/100 tillers	60	60	C107
China	Jiangsu	Yangzhou	119.43	32.39	2003	4.01	early April	#/100 tillers	200	200	C107
China	Jiangsu	Yangzhou	119.43	32.39	2003	4.17	mid April	#/100 tillers	150	150	C107
China	Jiangsu	Yangzhou	119.43	32.39	2003	4.25	late April	#/100 tillers	550	550	C107
China	Jiangsu	Yangzhou	119.43	32.39	2003	5.03	early May	#/100 tillers	600	600	C107
China	Jiangsu	Yangzhou	119.43	32.39	2003	5.08	early May	#/100 tillers	900	900	C107
China	Jiangsu	Yangzhou	119.43	32.39	2003	5.11	mid May	#/100 tillers	1100	1100	C107
China	Jiangsu	Yangzhou	119.43	32.39	2003	5.19	mid May	#/100 tillers	550	550	C107
China	Jiangsu	Yangzhou	119.43	32.39	2003	5.27	late May	#/100 tillers	500	500	C107
China	Hebei	Beijing	116.17	40.01	2008	5.04	early May	#/100 tillers	1000	1000	C108
China	Hebei	Beijing	116.17	40.01	2008	5.04	early May	#/100 tillers	1600	1600	C108
China	Hebei	Beijing	116.17	40.01	2008	5.07	early May	#/100 tillers	1200	1200	C108
China	Hebei	Beijing	116.17	40.01	2008	5.07	early May	#/100 tillers	1750	1750	C108
China	Hebei	Beijing	116.17	40.01	2008	5.1	early May	#/100 tillers	1250	1250	C108
China	Hebei	Beijing	116.17	40.01	2008	5.1	early May	#/100 tillers	1850	1850	C108
China	Hebei	Beijing	116.17	40.01	2008	5.14	mid May	#/100 tillers	2250	2250	C108
China	Hebei	Beijing	116.17	40.01	2008	5.14	mid May	#/100 tillers	4500	4500	C108
China	Hebei	Beijing	116.17	40.01	2008	5.17	mid May	#/100 tillers	2500	2500	C108
China	Hebei	Beijing	116.17	40.01	2008	5.17	mid May	#/100 tillers	6750	6750	C108
China	Hebei	Beijing	116.17	40.01	2008	5.2	mid May	#/100 tillers	1100	1100	C108
China	Hebei	Beijing	116.17	40.01	2008	5.2	mid May	#/100 tillers	3750	3750	C108
China	Hebei	Beijing	116.17	40.01	2008	5.23	late May	#/100 tillers	1250	1250	C108
China	Shandong	Taian	117.09	36.09	2013	4.16	mid April	#/100 tillers	240	240	C109
China	Shandong	Taian	117.09	36.09	2013	4.23	late April	#/100 tillers	650	650	C109
China	Shandong	Taian	117.09	36.09	2013	4.3	late April	#/100 tillers	1150	1150	C109
China	Shandong	Taian	117.09	36.09	2013	5.07	early May	#/100 tillers	2650	2650	C109
China	Shandong	Taian	117.09	36.09	2013	5.14	mid May	#/100 tillers	2000	2000	C109
China	Shandong	Taian	117.09	36.09	2013	5.21	late May	#/100 tillers	180	180	C109
China	Shandong	Qingzhou	118.48	36.68	1977	5.05	early May	#/100 tillers	37	37	C110
China	Shandong	Qingzhou	118.48	36.68	1977	5.25	late May	#/100 tillers	1034	1034	C110
China	Shandong	Qingzhou	118.48	36.68	1978	5.05	early May	#/100 tillers	346	346	C110
China	Shandong	Qingzhou	118.48	36.68	1978	5.25	late May	#/100 tillers	246	246	C110
China	Shandong	Qingzhou	118.48	36.68	1979	5.05	early May	#/100 tillers	184	184	C110
China	Shandong	Qingzhou	118.48	36.68	1979	5.25	late May	#/100 tillers	710	710	C110
China	Shandong	Qingzhou	118.48	36.68	1980	5.05	early May	#/100 tillers	47	47	C110
China	Shandong	Qingzhou	118.48	36.68	1980	5.25	late May	#/100 tillers	3043	3043	C110
China	Shandong	Qingzhou	118.48	36.68	1981	5.05	early May	#/100 tillers	55	55	C110
China	Shandong	Qingzhou	118.48	36.68	1981	5.25	late May	#/100 tillers	512	512	C110
China	Shandong	Qingzhou	118.48	36.68	1982	5.05	early May	#/100 tillers	83	83	C110
China	Shandong	Qingzhou	118.48	36.68	1982	5.25	late May	#/100 tillers	2136	2136	C110
[truncated: 1,311 more rows]

## Sheet:  natural enemies
Region	country or province	City	Longitude	Latitude	Year	Date (month.day)	Period	Enemy reported	Enemy group	Reported units	Reported value	NE / 100 tillers	Paper
China	Henan	Zhengzhou	113.64	34.77	1996	5.01	early May	predator/捕食性天敌	predator	#/100 tillers	2.7	2.7	C010
China	Henan	Zhengzhou	113.64	34.77	1996	5.05	early May	predator/捕食性天敌	predator	#/100 tillers	3.3	3.3	C010
China	Henan	Zhengzhou	113.64	34.77	1996	5.1	early May	predator/捕食性天敌	predator	#/100 tillers	0.7	0.7	C010
China	Henan	Zhengzhou	113.64	34.77	1996	5.15	mid May	predator/捕食性天敌	predator	#/100 tillers	16.7	16.7	C010
China	Henan	Zhengzhou	113.64	34.77	1996	5.2	mid May	predator/捕食性天敌	predator	#/100 tillers	12.7	12.7	C010
China	Henan	Zhengzhou	113.64	34.77	1996	5.25	late May	predator/捕食性天敌	predator	#/100 tillers	42.7	42.7	C010
China	Henan	Zhengzhou	113.64	34.77	1997	4.21	late April	predator/捕食性天敌	predator	#/100 tillers	3.3	3.3	C010
China	Henan	Zhengzhou	113.64	34.77	1997	4.25	late April	predator/捕食性天敌	predator	#/100 tillers	2.7	2.7	C010
China	Henan	Zhengzhou	113.64	34.77	1997	5.01	early May	predator/捕食性天敌	predator	#/100 tillers	3.3	3.3	C010
China	Henan	Zhengzhou	113.64	34.77	1997	5.05	early May	predator/捕食性天敌	predator	#/100 tillers	12	12	C010
China	Henan	Zhengzhou	113.64	34.77	1997	5.1	early May	predator/捕食性天敌	predator	#/100 tillers	10	10	C010
China	Henan	Zhengzhou	113.64	34.77	1997	5.15	mid May	predator/捕食性天敌	predator	#/100 tillers	18.7	18.7	C010
China	Henan	Zhengzhou	113.64	34.77	1997	5.2	mid May	predator/捕食性天敌	predator	#/100 tillers	8.3	8.3	C010
China	Henan	Zhengzhou	114.03	34.72	1999	4.2	mid April	parasitoids/寄生性天敌	parasitoid	#/m2	5	0.77	C028
China	Henan	Zhengzhou	114.03	34.72	1999	4.2	mid April	parasitoids/寄生性天敌	parasitoid	#/m2	2	0.31	C028
China	Henan	Zhengzhou	114.03	34.72	1999	4.25	late April	parasitoids/寄生性天敌	parasitoid	#/m2	5	0.77	C028
China	Henan	Zhengzhou	114.03	34.72	1999	4.25	late April	parasitoids/寄生性天敌	parasitoid	#/m2	5	0.77	C028
China	Henan	Zhengzhou	114.03	34.72	1999	4.25	late April	parasitoids/寄生性天敌	parasitoid	#/m2	8	1.23	C028
China	Henan	Zhengzhou	114.03	34.72	1999	4.3	late April	parasitoids/寄生性天敌	parasitoid	#/m2	5	0.77	C028
China	Henan	Zhengzhou	114.03	34.72	1999	4.3	late April	parasitoids/寄生性天敌	parasitoid	#/m2	5	0.77	C028
China	Henan	Zhengzhou	114.03	34.72	1999	4.3	late April	parasitoids/寄生性天敌	parasitoid	#/m2	5	0.77	C028
China	Henan	Zhengzhou	114.03	34.72	1999	4.3	late April	parasitoids/寄生性天敌	parasitoid	#/m2	9	1.38	C028
China	Henan	Zhengzhou	114.03	34.72	1999	5.05	early May	parasitoids/寄生性天敌	parasitoid	#/m2	25	3.85	C028
China	Henan	Zhengzhou	114.03	34.72	1999	5.05	early May	parasitoids/寄生性天敌	parasitoid	#/m2	40	6.15	C028
China	Henan	Zhengzhou	114.03	34.72	1999	5.05	early May	parasitoids/寄生性天敌	parasitoid	#/m2	75	11.54	C028
China	Henan	Zhengzhou	114.03	34.72	1999	5.05	early May	parasitoids/寄生性天敌	parasitoid	#/m2	10	1.54	C028
China	Henan	Zhengzhou	114.03	34.72	1999	5.05	early May	parasitoids/寄生性天敌	parasitoid	#/m2	40	6.15	C028
China	Henan	Zhengzhou	114.03	34.72	1999	5.05	early May	parasitoids/寄生性天敌	parasitoid	#/m2	5	0.77	C028
China	Henan	Zhengzhou	114.03	34.72	1999	5.05	early May	parasitoids/寄生性天敌	parasitoid	#/m2	15	2.31	C028
China	Henan	Zhengzhou	114.03	34.72	1999	5.05	early May	parasitoids/寄生性天敌	parasitoid	#/m2	10	1.54	C028
China	Henan	Zhengzhou	114.03	34.72	1999	5.1	early May	parasitoids/寄生性天敌	parasitoid	#/m2	220	33.85	C028
China	Henan	Zhengzhou	114.03	34.72	1999	5.1	early May	parasitoids/寄生性天敌	parasitoid	#/m2	80	12.31	C028
China	Henan	Zhengzhou	114.03	34.72	1999	5.1	early May	parasitoids/寄生性天敌	parasitoid	#/m2	65	10	C028
China	Henan	Zhengzhou	114.03	34.72	1999	5.1	early May	parasitoids/寄生性天敌	parasitoid	#/m2	25	3.85	C028
China	Henan	Zhengzhou	114.03	34.72	1999	5.1	early May	parasitoids/寄生性天敌	parasitoid	#/m2	25	3.85	C028
China	Henan	Zhengzhou	114.03	34.72	1999	5.1	early May	parasitoids/寄生性天敌	parasitoid	#/m2	70	10.77	C028
China	Henan	Zhengzhou	114.03	34.72	1999	5.1	early May	parasitoids/寄生性天敌	parasitoid	#/m2	70	10.77	C028
China	Henan	Zhengzhou	114.03	34.72	1999	5.1	early May	parasitoids/寄生性天敌	parasitoid	#/m2	70	10.77	C028
China	Henan	Zhengzhou	114.03	34.72	1999	5.15	mid May	parasitoids/寄生性天敌	parasitoid	#/m2	40	6.15	C028
China	Henan	Zhengzhou	114.03	34.72	1999	5.15	mid May	parasitoids/寄生性天敌	parasitoid	#/m2	110	16.92	C028
China	Henan	Zhengzhou	114.03	34.72	1999	5.15	mid May	parasitoids/寄生性天敌	parasitoid	#/m2	165	25.38	C028
China	Henan	Zhengzhou	114.03	34.72	1999	5.15	mid May	parasitoids/寄生性天敌	parasitoid	#/m2	15	2.31	C028
China	Henan	Zhengzhou	114.03	34.72	1999	5.15	mid May	parasitoids/寄生性天敌	parasitoid	#/m2	75	11.54	C028
China	Henan	Zhengzhou	114.03	34.72	1999	5.15	mid May	parasitoids/寄生性天敌	parasitoid	#/m2	220	33.85	C028
China	Henan	Zhengzhou	114.03	34.72	1999	5.15	mid May	parasitoids/寄生性天敌	parasitoid	#/m2	210	32.31	C028
China	Henan	Zhengzhou	114.03	34.72	1999	4.2	mid April	predator/捕食性天敌	predator	#/m2	5	0.77	C028
China	Henan	Zhengzhou	114.03	34.72	1999	4.2	mid April	predator/捕食性天敌	predator	#/m2	5	0.77	C028
China	Henan	Zhengzhou	114.03	34.72	1999	4.2	mid April	predator/捕食性天敌	predator	#/m2	1	0.15	C028
China	Henan	Zhengzhou	114.03	34.72	1999	4.25	late April	predator/捕食性天敌	predator	#/m2	5	0.77	C028
China	Henan	Zhengzhou	114.03	34.72	1999	4.25	late April	predator/捕食性天敌	predator	#/m2	5	0.77	C028
China	Henan	Zhengzhou	114.03	34.72	1999	4.25	late April	predator/捕食性天敌	predator	#/m2	5	0.77	C028
China	Henan	Zhengzhou	114.03	34.72	1999	4.25	late April	predator/捕食性天敌	predator	#/m2	3	0.46	C028
China	Henan	Zhengzhou	114.03	34.72	1999	4.3	late April	predator/捕食性天敌	predator	#/m2	5	0.77	C028
China	Henan	Zhengzhou	114.03	34.72	1999	4.3	late April	predator/捕食性天敌	predator	#/m2	5	0.77	C028
China	Henan	Zhengzhou	114.03	34.72	1999	4.3	late April	predator/捕食性天敌	predator	#/m2	5	0.77	C028
China	Henan	Zhengzhou	114.03	34.72	1999	4.3	late April	predator/捕食性天敌	predator	#/m2	5	0.77	C028
China	Henan	Zhengzhou	114.03	34.72	1999	4.3	late April	predator/捕食性天敌	predator	#/m2	4	0.62	C028
China	Henan	Zhengzhou	114.03	34.72	1999	5.05	early May	predator/捕食性天敌	predator	#/m2	15	2.31	C028
China	Henan	Zhengzhou	114.03	34.72	1999	5.05	early May	predator/捕食性天敌	predator	#/m2	5	0.77	C028
China	Henan	Zhengzhou	114.03	34.72	1999	5.05	early May	predator/捕食性天敌	predator	#/m2	5	0.77	C028
China	Henan	Zhengzhou	114.03	34.72	1999	5.05	early May	predator/捕食性天敌	predator	#/m2	5	0.77	C028
China	Henan	Zhengzhou	114.03	34.72	1999	5.05	early May	predator/捕食性天敌	predator	#/m2	10	1.54	C028
China	Henan	Zhengzhou	114.03	34.72	1999	5.05	early May	predator/捕食性天敌	predator	#/m2	5	0.77	C028
China	Henan	Zhengzhou	114.03	34.72	1999	5.05	early May	predator/捕食性天敌	predator	#/m2	5	0.77	C028
China	Henan	Zhengzhou	114.03	34.72	1999	5.05	early May	predator/捕食性天敌	predator	#/m2	7	1.08	C028
China	Henan	Zhengzhou	114.03	34.72	1999	5.1	early May	predator/捕食性天敌	predator	#/m2	20	3.08	C028
China	Henan	Zhengzhou	114.03	34.72	1999	5.1	early May	predator/捕食性天敌	predator	#/m2	15	2.31	C028
China	Henan	Zhengzhou	114.03	34.72	1999	5.1	early May	predator/捕食性天敌	predator	#/m2	5	0.77	C028
China	Henan	Zhengzhou	114.03	34.72	1999	5.1	early May	predator/捕食性天敌	predator	#/m2	25	3.85	C028
China	Henan	Zhengzhou	114.03	34.72	1999	5.1	early May	predator/捕食性天敌	predator	#/m2	45	6.92	C028
China	Henan	Zhengzhou	114.03	34.72	1999	5.1	early May	predator/捕食性天敌	predator	#/m2	45	6.92	C028
China	Henan	Zhengzhou	114.03	34.72	1999	5.1	early May	predator/捕食性天敌	predator	#/m2	43	6.62	C028
China	Henan	Zhengzhou	114.03	34.72	1999	5.15	mid May	predator/捕食性天敌	predator	#/m2	10	1.54	C028
China	Henan	Zhengzhou	114.03	34.72	1999	5.15	mid May	predator/捕食性天敌	predator	#/m2	55	8.46	C028
China	Henan	Zhengzhou	114.03	34.72	1999	5.15	mid May	predator/捕食性天敌	predator	#/m2	20	3.08	C028
China	Henan	Zhengzhou	114.03	34.72	1999	5.15	mid May	predator/捕食性天敌	predator	#/m2	20	3.08	C028
China	Henan	Zhengzhou	114.03	34.72	1999	5.15	mid May	predator/捕食性天敌	predator	#/m2	35	5.38	C028
China	Henan	Zhengzhou	114.03	34.72	1999	5.15	mid May	predator/捕食性天敌	predator	#/m2	75	11.54	C028
China	Henan	Zhengzhou	114.03	34.72	1999	5.15	mid May	predator/捕食性天敌	predator	#/m2	35	5.38	C028
China	Shandong	Taian	117.12	36.2	2006	5.03	early May	Ladybird/瓢虫	ladybird	#/m2	4	0.62	C033
China	Shandong	Taian	117.12	36.2	2006	5.04	early May	Ladybird/瓢虫	ladybird	#/m2	5	0.77	C033
China	Shandong	Taian	117.12	36.2	2006	5.05	early May	Ladybird/瓢虫	ladybird	#/m2	5.5	0.85	C033
China	Shandong	Taian	117.12	36.2	2006	5.06	early May	Ladybird/瓢虫	ladybird	#/m2	7	1.08	C033
China	Shandong	Taian	117.12	36.2	2006	5.07	early May	Ladybird/瓢虫	ladybird	#/m2	8	1.23	C033
China	Shandong	Taian	117.12	36.2	2006	5.08	early May	Ladybird/瓢虫	ladybird	#/m2	10	1.54	C033
China	Shandong	Taian	117.12	36.2	2006	5.09	early May	Ladybird/瓢虫	ladybird	#/m2	11	1.69	C033
China	Shandong	Taian	117.12	36.2	2006	5.1	early May	Ladybird/瓢虫	ladybird	#/m2	12	1.85	C033
China	Shandong	Taian	117.12	36.2	2006	5.11	mid May	Ladybird/瓢虫	ladybird	#/m2	16	2.46	C033
China	Shandong	Taian	117.12	36.2	2006	5.13	mid May	Ladybird/瓢虫	ladybird	#/m2	17	2.62	C033
China	Shandong	Taian	117.12	36.2	2006	5.15	mid May	Ladybird/瓢虫	ladybird	#/m2	18	2.77	C033
China	Shandong	Taian	117.12	36.2	2006	5.17	mid May	Ladybird/瓢虫	ladybird	#/m2	21	3.23	C033
China	Shandong	Taian	117.12	36.2	2006	5.19	mid May	Ladybird/瓢虫	ladybird	#/m2	21	3.23	C033
China	Shandong	Taian	117.12	36.2	2006	5.21	late May	Ladybird/瓢虫	ladybird	#/m2	20	3.08	C033
China	Shandong	Taian	117.12	36.2	2006	5.23	late May	Ladybird/瓢虫	ladybird	#/m2	18	2.77	C033
China	Shandong	Taian	117.12	36.2	2006	5.03	early May	Aphidiidae/蚜茧蜂	parasitoid	#/m2	4	0.62	C033
China	Shandong	Taian	117.12	36.2	2006	5.05	early May	Aphidiidae/蚜茧蜂	parasitoid	#/m2	6	0.92	C033
China	Shandong	Taian	117.12	36.2	2006	5.07	early May	Aphidiidae/蚜茧蜂	parasitoid	#/m2	12	1.85	C033
China	Shandong	Taian	117.12	36.2	2006	5.09	early May	Aphidiidae/蚜茧蜂	parasitoid	#/m2	28	4.31	C033
China	Shandong	Taian	117.12	36.2	2006	5.11	mid May	Aphidiidae/蚜茧蜂	parasitoid	#/m2	38	5.85	C033
China	Shandong	Taian	117.12	36.2	2006	5.13	mid May	Aphidiidae/蚜茧蜂	parasitoid	#/m2	40	6.15	C033
China	Shandong	Taian	117.12	36.2	2006	5.15	mid May	Aphidiidae/蚜茧蜂	parasitoid	#/m2	42	6.46	C033
China	Shandong	Taian	117.12	36.2	2006	5.17	mid May	Aphidiidae/蚜茧蜂	parasitoid	#/m2	50	7.69	C033
China	Shandong	Taian	117.12	36.2	2006	5.19	mid May	Aphidiidae/蚜茧蜂	parasitoid	#/m2	40	6.15	C033
China	Shandong	Taian	117.12	36.2	2006	5.21	late May	Aphidiidae/蚜茧蜂	parasitoid	#/m2	28	4.31	C033
China	Shandong	Taian	117.12	36.2	2006	5.23	late May	Aphidiidae/蚜茧蜂	parasitoid	#/m2	15	2.31	C033
China	Hebei	Langfang	116.69	39.52	2008	4.11	mid April	ladybird/瓢虫	ladybird	#/m2	1	0.15	C034
China	Hebei	Langfang	116.69	39.52	2008	4.16	mid April	ladybird/瓢虫	ladybird	#/m2	2	0.31	C034
China	Hebei	Langfang	116.69	39.52	2008	4.21	late April	ladybird/瓢虫	ladybird	#/m2	3	0.46	C034
China	Hebei	Langfang	116.69	39.52	2008	4.26	late April	ladybird/瓢虫	ladybird	#/m2	4	0.62	C034
China	Hebei	Langfang	116.69	39.52	2008	5.01	early May	ladybird/瓢虫	ladybird	#/m2	5	0.77	C034
China	Hebei	Langfang	116.69	39.52	2008	5.06	early May	ladybird/瓢虫	ladybird	#/m2	7	1.08	C034
China	Hebei	Langfang	116.69	39.52	2008	5.11	mid May	ladybird/瓢虫	ladybird	#/m2	7	1.08	C034
China	Hebei	Langfang	116.69	39.52	2008	5.16	mid May	ladybird/瓢虫	ladybird	#/m2	9	1.38	C034
China	Hebei	Langfang	116.69	39.52	2008	5.21	late May	ladybird/瓢虫	ladybird	#/m2	10	1.54	C034
China	Hebei	Langfang	116.69	39.52	2008	5.26	late May	ladybird/瓢虫	ladybird	#/m2	12	1.85	C034
China	Hebei	Langfang	116.69	39.52	2008	5.31	late May	ladybird/瓢虫	ladybird	#/m2	21	3.23	C034
China	Hebei	Langfang	116.69	39.52	2008	6.05	early June	ladybird/瓢虫	ladybird	#/m2	15	2.31	C034
China	Hebei	Langfang	116.69	39.52	2008	4.26	late April	Aphidiidae/蚜茧蜂	parasitoid	#/m2	2	0.31	C034
China	Hebei	Langfang	116.69	39.52	2008	5.01	early May	Aphidiidae/蚜茧蜂	parasitoid	#/m2	3	0.46	C034
China	Hebei	Langfang	116.69	39.52	2008	5.06	early May	Aphidiidae/蚜茧蜂	parasitoid	#/m2	3	0.46	C034
China	Hebei	Langfang	116.69	39.52	2008	5.11	mid May	Aphidiidae/蚜茧蜂	parasitoid	#/m2	9	1.38	C034
China	Hebei	Langfang	116.69	39.52	2008	5.16	mid May	Aphidiidae/蚜茧蜂	parasitoid	#/m2	10	1.54	C034
China	Hebei	Langfang	116.69	39.52	2008	5.21	late May	Aphidiidae/蚜茧蜂	parasitoid	#/m2	11	1.69	C034
China	Hebei	Langfang	116.69	39.52	2008	5.26	late May	Aphidiidae/蚜茧蜂	parasitoid	#/m2	20	3.08	C034
China	Hebei	Langfang	116.69	39.52	2008	5.31	late May	Aphidiidae/蚜茧蜂	parasitoid	#/m2	6	0.92	C034
China	Hebei	Langfang	116.69	39.52	2008	6.05	early June	Aphidiidae/蚜茧蜂	parasitoid	#/m2	3	0.46	C034
China	Anhui	Hefei	117.26	31.87	1996	4.3	late April	lacewing/草蛉	lacewing	#/600 tillers	2	0.33	C035
China	Anhui	Hefei	117.26	31.87	1996	5.07	early May	lacewing/草蛉	lacewing	#/600 tillers	2	0.33	C035
China	Anhui	Hefei	117.26	31.87	1996	5.13	mid May	lacewing/草蛉	lacewing	#/600 tillers	14	2.33	C035
China	Anhui	Hefei	117.26	31.87	1996	5.2	mid May	lacewing/草蛉	lacewing	#/600 tillers	121	20.17	C035
China	Anhui	Hefei	117.26	31.87	1996	4.01	early April	ladybird /瓢虫	ladybird	#/600 tillers	5	0.83	C035
China	Anhui	Hefei	117.26	31.87	1996	4.02	early April	ladybird /瓢虫	ladybird	#/600 tillers	1	0.17	C035
China	Anhui	Hefei	117.26	31.87	1996	4.08	early April	ladybird /瓢虫	ladybird	#/600 tillers	8	1.33	C035
China	Anhui	Hefei	117.26	31.87	1996	4.15	mid April	ladybird /瓢虫	ladybird	#/600 tillers	5	0.83	C035
China	Anhui	Hefei	117.26	31.87	1996	4.16	mid April	ladybird /瓢虫	ladybird	#/600 tillers	2	0.33	C035
China	Anhui	Hefei	117.26	31.87	1996	4.2	late April	ladybird /瓢虫	ladybird	#/150 tillers	3	1.2	C035
China	Anhui	Hefei	117.26	31.87	1996	4.2	late April	ladybird /瓢虫	ladybird	#/150 tillers	1	0.4	C035
China	Anhui	Hefei	117.26	31.87	1996	4.22	late April	ladybird /瓢虫	ladybird	#/600 tillers	7	1.17	C035
China	Anhui	Hefei	117.26	31.87	1996	4.23	late April	ladybird /瓢虫	ladybird	#/600 tillers	17	2.83	C035
China	Anhui	Hefei	117.26	31.87	1996	4.27	late April	ladybird /瓢虫	ladybird	#/150 tillers	3	1.2	C035
China	Anhui	Hefei	117.26	31.87	1996	4.29	late April	ladybird /瓢虫	ladybird	#/600 tillers	12	2	C035
China	Anhui	Hefei	117.26	31.87	1996	4.3	late April	ladybird /瓢虫	ladybird	#/600 tillers	35	5.83	C035
China	Anhui	Hefei	117.26	31.87	1996	5.04	early May	ladybird /瓢虫	ladybird	#/150 tillers	1	0.4	C035
China	Anhui	Hefei	117.26	31.87	1996	5.04	early May	ladybird /瓢虫	ladybird	#/150 tillers	9	3.6	C035
China	Anhui	Hefei	117.26	31.87	1996	5.04	early May	ladybird /瓢虫	ladybird	#/150 tillers	8	3.2	C035
China	Anhui	Hefei	117.26	31.87	1996	5.06	early May	ladybird /瓢虫	ladybird	#/600 tillers	37	6.17	C035
China	Anhui	Hefei	117.26	31.87	1996	5.07	early May	ladybird /瓢虫	ladybird	#/600 tillers	7	1.17	C035
China	Anhui	Hefei	117.26	31.87	1996	5.11	mid May	ladybird /瓢虫	ladybird	#/150 tillers	3	1.2	C035
China	Anhui	Hefei	117.26	31.87	1996	5.11	mid May	ladybird /瓢虫	ladybird	#/150 tillers	5	2	C035
China	Anhui	Hefei	117.26	31.87	1996	5.13	mid May	ladybird /瓢虫	ladybird	#/600 tillers	156	26	C035
China	Anhui	Hefei	117.26	31.87	1996	5.14	mid May	ladybird /瓢虫	ladybird	#/600 tillers	2	0.33	C035
China	Anhui	Hefei	117.26	31.87	1996	5.18	mid May	ladybird /瓢虫	ladybird	#/150 tillers	1	0.4	C035
China	Anhui	Hefei	117.26	31.87	1996	5.18	mid May	ladybird /瓢虫	ladybird	#/150 tillers	3	1.2	C035
China	Anhui	Hefei	117.26	31.87	1996	5.2	late May	ladybird /瓢虫	ladybird	#/600 tillers	236	39.33	C035
China	Anhui	Hefei	117.26	31.87	1996	5.21	late May	ladybird /瓢虫	ladybird	#/600 tillers	1	0.17	C035
China	Anhui	Hefei	117.26	31.87	1996	5.25	late May	ladybird /瓢虫	ladybird	#/150 tillers	1	0.4	C035
China	Anhui	Hefei	117.26	31.87	1996	5.25	late May	ladybird /瓢虫	ladybird	#/150 tillers	2	0.8	C035
China	Anhui	Hefei	117.26	31.87	1996	5.25	late May	ladybird /瓢虫	ladybird	#/150 tillers	4	1.6	C035
China	Anhui	Hefei	117.26	31.87	1996	4.27	late April	Aphidiidae/蚜茧蜂	parasitoid	#/150 tillers	1	0.4	C035
China	Anhui	Hefei	117.26	31.87	1996	4.27	late April	Aphidiidae/蚜茧蜂	parasitoid	#/150 tillers	1	0.4	C035
China	Anhui	Hefei	117.26	31.87	1996	5.04	early May	Aphidiidae/蚜茧蜂	parasitoid	#/150 tillers	4	1.6	C035
China	Anhui	Hefei	117.26	31.87	1996	5.04	early May	Aphidiidae/蚜茧蜂	parasitoid	#/150 tillers	1	0.4	C035
China	Anhui	Hefei	117.26	31.87	1996	5.11	mid May	Aphidiidae/蚜茧蜂	parasitoid	#/150 tillers	11	4.4	C035
China	Anhui	Hefei	117.26	31.87	1996	5.11	mid May	Aphidiidae/蚜茧蜂	parasitoid	#/150 tillers	5	2	C035
China	Anhui	Hefei	117.26	31.87	1996	5.11	mid May	Aphidiidae/蚜茧蜂	parasitoid	#/150 tillers	5	2	C035
China	Anhui	Hefei	117.26	31.87	1996	5.18	mid May	Aphidiidae/蚜茧蜂	parasitoid	#/150 tillers	9	3.6	C035
China	Anhui	Hefei	117.26	31.87	1996	5.18	mid May	Aphidiidae/蚜茧蜂	parasitoid	#/150 tillers	4	1.6	C035
China	Anhui	Hefei	117.26	31.87	1996	5.25	late May	Aphidiidae/蚜茧蜂	parasitoid	#/150 tillers	4	1.6	C035
China	Anhui	Hefei	117.26	31.87	1996	5.25	late May	Aphidiidae/蚜茧蜂	parasitoid	#/150 tillers	8	3.2	C035
China	Anhui	Hefei	117.26	31.87	1996	5.4	early May	Aphidiidae/蚜茧蜂	parasitoid	#/150 tillers	11	4.4	C035
China	Anhui	Hefei	117.26	31.87	1996	4.01	early April	spider/蜘蛛	spider	#/600 tillers	2	0.33	C035
China	Anhui	Hefei	117.26	31.87	1996	4.02	early April	spider/蜘蛛	spider	#/600 tillers	2	0.33	C035
China	Anhui	Hefei	117.26	31.87	1996	4.08	early April	spider/蜘蛛	spider	#/600 tillers	1	0.17	C035
China	Anhui	Hefei	117.26	31.87	1996	4.09	early April	spider/蜘蛛	spider	#/600 tillers	7	1.17	C035
China	Anhui	Hefei	117.26	31.87	1996	4.16	mid April	spider/蜘蛛	spider	#/600 tillers	7	1.17	C035
China	Anhui	Hefei	117.26	31.87	1996	4.2	late April	spider/蜘蛛	spider	#/150 tillers	1	0.4	C035
China	Anhui	Hefei	117.26	31.87	1996	4.23	late April	spider/蜘蛛	spider	#/600 tillers	5	0.83	C035
China	Anhui	Hefei	117.26	31.87	1996	4.27	late April	spider/蜘蛛	spider	#/150 tillers	3	1.2	C035
China	Anhui	Hefei	117.26	31.87	1996	4.3	late April	spider/蜘蛛	spider	#/600 tillers	3	0.5	C035
China	Anhui	Hefei	117.26	31.87	1996	5.04	early May	spider/蜘蛛	spider	#/150 tillers	1	0.4	C035
China	Anhui	Hefei	117.26	31.87	1996	5.06	mid April	spider/蜘蛛	spider	#/600 tillers	5	0.83	C035
China	Anhui	Hefei	117.26	31.87	1996	5.07	early May	spider/蜘蛛	spider	#/600 tillers	22	3.67	C035
China	Anhui	Hefei	117.26	31.87	1996	5.11	mid May	spider/蜘蛛	spider	#/150 tillers	3	1.2	C035
China	Anhui	Hefei	117.26	31.87	1996	5.11	mid May	spider/蜘蛛	spider	#/150 tillers	3	1.2	C035
China	Anhui	Hefei	117.26	31.87	1996	5.13	late April	spider/蜘蛛	spider	#/600 tillers	13	2.17	C035
China	Anhui	Hefei	117.26	31.87	1996	5.14	mid May	spider/蜘蛛	spider	#/600 tillers	26	4.33	C035
China	Anhui	Hefei	117.26	31.87	1996	5.18	mid May	spider/蜘蛛	spider	#/150 tillers	3	1.2	C035
China	Anhui	Hefei	117.26	31.87	1996	5.18	mid May	spider/蜘蛛	spider	#/150 tillers	1	0.4	C035
China	Anhui	Hefei	117.26	31.87	1996	5.2	late April	spider/蜘蛛	spider	#/600 tillers	33	5.5	C035
China	Anhui	Hefei	117.26	31.87	1996	5.21	late May	spider/蜘蛛	spider	#/600 tillers	45	7.5	C035
China	Anhui	Hefei	117.26	31.87	1996	5.25	late May	spider/蜘蛛	spider	#/150 tillers	5	2	C035
China	Anhui	Hefei	117.26	31.87	1996	5.25	late May	spider/蜘蛛	spider	#/150 tillers	6	2.4	C035
China	Anhui	Hefei	117.26	31.87	1996	4.08	early April	Syrphidae/食蚜蝇	syrphid	#/600 tillers	6	1	C035
China	Anhui	Hefei	117.26	31.87	1996	4.15	mid April	Syrphidae/食蚜蝇	syrphid	#/600 tillers	1	0.17	C035
China	Anhui	Hefei	117.26	31.87	1996	4.29	late April	Syrphidae/食蚜蝇	syrphid	#/600 tillers	2	0.33	C035
China	Anhui	Hefei	117.26	31.87	1996	4.3	late April	Syrphidae/食蚜蝇	syrphid	#/600 tillers	3	0.5	C035
China	Anhui	Hefei	117.26	31.87	1996	5.07	early May	Syrphidae/食蚜蝇	syrphid	#/600 tillers	3	0.5	C035
China	Anhui	Hefei	117.26	31.87	1996	5.11	mid May	Syrphidae/食蚜蝇	syrphid	#/150 tillers	1	0.4	C035
China	Anhui	Hefei	117.26	31.87	1996	5.11	mid May	Syrphidae/食蚜蝇	syrphid	#/150 tillers	3	1.2	C035
China	Anhui	Hefei	117.26	31.87	1996	5.11	mid May	Syrphidae/食蚜蝇	syrphid	#/150 tillers	2	0.8	C035
China	Anhui	Hefei	117.26	31.87	1996	5.18	mid May	Syrphidae/食蚜蝇	syrphid	#/150 tillers	2	0.8	C035
China	Henan	Xinxiang	113.81	35.16	2011	4.23	late April	ladybird/瓢虫	ladybird	#/m2	0.2	0.03	C038
China	Henan	Xinxiang	113.81	35.16	2011	4.23	late April	ladybird/瓢虫	ladybird	#/m2	0.2	0.03	C038
China	Henan	Xinxiang	113.81	35.16	2011	4.26	late April	ladybird/瓢虫	ladybird	#/m2	0.2	0.03	C038
China	Henan	Xinxiang	113.81	35.16	2011	4.26	late April	ladybird/瓢虫	ladybird	#/m2	0.3	0.05	C038
China	Henan	Xinxiang	113.81	35.16	2011	4.29	late April	ladybird/瓢虫	ladybird	#/m2	0.1	0.02	C038
China	Henan	Xinxiang	113.81	35.16	2011	4.29	late April	ladybird/瓢虫	ladybird	#/m2	0.2	0.03	C038
China	Henan	Xinxiang	113.81	35.16	2011	5.02	early May	ladybird/瓢虫	ladybird	#/m2	0.1	0.02	C038
China	Henan	Xinxiang	113.81	35.16	2011	5.02	early May	ladybird/瓢虫	ladybird	#/m2	0.1	0.02	C038
China	Henan	Xinxiang	113.81	35.16	2011	5.05	early May	ladybird/瓢虫	ladybird	#/m2	1	0.15	C038
China	Henan	Xinxiang	113.81	35.16	2011	5.05	early May	ladybird/瓢虫	ladybird	#/m2	0.1	0.02	C038
China	Henan	Xinxiang	113.81	35.16	2011	5.08	early May	ladybird/瓢虫	ladybird	#/m2	3	0.46	C038
China	Henan	Xinxiang	113.81	35.16	2011	5.08	early May	ladybird/瓢虫	ladybird	#/m2	4	0.62	C038
China	Henan	Xinxiang	113.81	35.16	2011	5.12	mid May	ladybird/瓢虫	ladybird	#/m2	7.5	1.15	C038
China	Henan	Xinxiang	113.81	35.16	2011	5.12	mid May	ladybird/瓢虫	ladybird	#/m2	5.5	0.85	C038
China	Henan	Xinxiang	113.81	35.16	2011	5.15	mid May	ladybird/瓢虫	ladybird	#/m2	22	3.38	C038
China	Henan	Xinxiang	113.81	35.16	2011	5.15	mid May	ladybird/瓢虫	ladybird	#/m2	19.5	3	C038
China	Henan	Xinxiang	113.81	35.16	2011	5.18	mid May	ladybird/瓢虫	ladybird	#/m2	11.5	1.77	C038
China	Henan	Xinxiang	113.81	35.16	2011	5.18	mid May	ladybird/瓢虫	ladybird	#/m2	13	2	C038
China	Henan	Xinxiang	113.81	35.16	2011	5.21	late May	ladybird/瓢虫	ladybird	#/m2	11.5	1.77	C038
China	Henan	Xinxiang	113.81	35.16	2011	5.21	late May	ladybird/瓢虫	ladybird	#/m2	13	2	C038
China	Henan	Xinxiang	113.81	35.16	2011	5.24	late May	ladybird/瓢虫	ladybird	#/m2	10	1.54	C038
China	Henan	Xinxiang	113.81	35.16	2011	5.24	late May	ladybird/瓢虫	ladybird	#/m2	10	1.54	C038
China	Henan	Xinxiang	113.81	35.16	2011	5.28	late May	ladybird/瓢虫	ladybird	#/m2	8.2	1.26	C038
China	Henan	Xinxiang	113.81	35.16	2011	5.28	late May	ladybird/瓢虫	ladybird	#/m2	9.2	1.42	C038
China	Henan	Xinxiang	113.81	35.16	2011	5.3	late May	ladybird/瓢虫	ladybird	#/m2	7.1	1.09	C038
China	Henan	Xinxiang	113.81	35.16	2011	5.3	late May	ladybird/瓢虫	ladybird	#/m2	7.1	1.09	C038
China	Henan	Xinxiang	113.81	35.16	2011	6.02	early June	ladybird/瓢虫	ladybird	#/m2	1.1	0.17	C038
China	Henan	Xinxiang	113.81	35.16	2011	6.02	early June	ladybird/瓢虫	ladybird	#/m2	1.6	0.25	C038
China	Henan	Xinxiang	113.81	35.16	2011	6.05	early June	ladybird/瓢虫	ladybird	#/m2	0.5	0.08	C038
China	Henan	Xinxiang	113.81	35.16	2011	6.05	early June	ladybird/瓢虫	ladybird	#/m2	0.5	0.08	C038
China	Shandong	Tai‘an	117.09	36.09	2007	4.11	mid April	ladybird/瓢虫	ladybird	#/m2	1	0.15	C046
China	Shandong	Tai‘an	117.09	36.09	2007	4.14	mid April	ladybird/瓢虫	ladybird	#/m2	2	0.31	C046
China	Shandong	Tai‘an	117.09	36.09	2007	4.17	mid April	ladybird/瓢虫	ladybird	#/m2	1.5	0.23	C046
China	Shandong	Tai‘an	117.09	36.09	2007	4.2	mid April	ladybird/瓢虫	ladybird	#/m2	2	0.31	C046
China	Shandong	Tai‘an	117.09	36.09	2007	4.23	late April	ladybird/瓢虫	ladybird	#/m2	3	0.46	C046
China	Shandong	Tai‘an	117.09	36.09	2007	4.26	late April	ladybird/瓢虫	ladybird	#/m2	3	0.46	C046
China	Shandong	Tai‘an	117.09	36.09	2007	4.29	late April	ladybird/瓢虫	ladybird	#/m2	4	0.62	C046
China	Shandong	Tai‘an	117.09	36.09	2007	5.02	early May	ladybird/瓢虫	ladybird	#/m2	6	0.92	C046
China	Shandong	Tai‘an	117.09	36.09	2007	5.05	early May	ladybird/瓢虫	ladybird	#/m2	7	1.08	C046
China	Shandong	Tai‘an	117.09	36.09	2007	5.08	early May	ladybird/瓢虫	ladybird	#/m2	5	0.77	C046
China	Shandong	Tai‘an	117.09	36.09	2007	5.11	mid May	ladybird/瓢虫	ladybird	#/m2	6	0.92	C046
China	Shandong	Tai‘an	117.09	36.09	2007	5.14	mid May	ladybird/瓢虫	ladybird	#/m2	8	1.23	C046
China	Shandong	Tai‘an	117.09	36.09	2007	5.17	mid May	ladybird/瓢虫	ladybird	#/m2	7	1.08	C046
China	Shandong	Tai‘an	117.09	36.09	2007	5.2	mid May	ladybird/瓢虫	ladybird	#/m2	5	0.77	C046
China	Shandong	Taian	117.09	36.09	2006	4.11	mid April	Aphidiidae/蚜茧蜂	parasitoid	#/m2	1	0.15	C046
China	Shandong	Taian	117.09	36.09	2006	4.14	mid April	Aphidiidae/蚜茧蜂	parasitoid	#/m2	2	0.31	C046
China	Shandong	Taian	117.09	36.09	2006	4.17	mid April	Aphidiidae/蚜茧蜂	parasitoid	#/m2	3	0.46	C046
China	Shandong	Taian	117.09	36.09	2006	4.2	mid April	Aphidiidae/蚜茧蜂	parasitoid	#/m2	4	0.62	C046
China	Shandong	Taian	117.09	36.09	2006	4.23	late April	Aphidiidae/蚜茧蜂	parasitoid	#/m2	5	0.77	C046
China	Shandong	Taian	117.09	36.09	2006	4.26	late April	Aphidiidae/蚜茧蜂	parasitoid	#/m2	6	0.92	C046
China	Shandong	Taian	117.09	36.09	2006	4.29	late April	Aphidiidae/蚜茧蜂	parasitoid	#/m2	10	1.54	C046
China	Shandong	Taian	117.09	36.09	2006	5.02	early May	Aphidiidae/蚜茧蜂	parasitoid	#/m2	20	3.08	C046
China	Shandong	Taian	117.09	36.09	2006	5.05	early May	Aphidiidae/蚜茧蜂	parasitoid	#/m2	27	4.15	C046
China	Shandong	Taian	117.09	36.09	2006	5.08	early May	Aphidiidae/蚜茧蜂	parasitoid	#/m2	31	4.77	C046
China	Shandong	Taian	117.09	36.09	2006	5.11	mid May	Aphidiidae/蚜茧蜂	parasitoid	#/m2	40	6.15	C046
China	Shandong	Taian	117.09	36.09	2006	5.14	mid May	Aphidiidae/蚜茧蜂	parasitoid	#/m2	27	4.15	C046
China	Shandong	Taian	117.09	36.09	2006	5.17	mid May	Aphidiidae/蚜茧蜂	parasitoid	#/m2	20	3.08	C046
China	Shandong	Taian	117.09	36.09	2006	5.2	mid May	Aphidiidae/蚜茧蜂	parasitoid	#/m2	15	2.31	C046
China	Hebei	Anxin	115.94	38.93	2009	5.02	mid April	lacewing/草蛉	lacewing	#/m2	2	0.31	C067
China	Hebei	Anxin	115.94	38.93	2009	5.05	mid April	lacewing/草蛉	lacewing	#/m2	23	3.54	C067
China	Hebei	Anxin	115.94	38.93	2009	5.08	late April	lacewing/草蛉	lacewing	#/m2	35	5.38	C067
China	Hebei	Anxin	115.94	38.93	2009	5.11	late April	lacewing/草蛉	lacewing	#/m2	25	3.85	C067
China	Hebei	Anxin	115.94	38.93	2009	5.14	early May	lacewing/草蛉	lacewing	#/m2	5	0.77	C067
China	Hebei	Anxin	115.94	38.93	2009	5.17	early May	lacewing/草蛉	lacewing	#/m2	6	0.92	C067
China	Hebei	Anxin	115.94	38.93	2009	5.2	early May	lacewing/草蛉	lacewing	#/m2	22	3.38	C067
China	Hebei	Anxin	115.94	38.93	2009	5.23	mid May	lacewing/草蛉	lacewing	#/m2	10	1.54	C067
China	Hebei	Anxin	115.94	38.93	2009	5.26	mid May	lacewing/草蛉	lacewing	#/m2	6	0.92	C067
China	Hebei	Anxin	115.94	38.93	2009	5.28	mid May	lacewing/草蛉	lacewing	#/m2	2	0.31	C067
China	Hebei	Anxin	115.94	38.93	2009	4.26	mid April	ladybird /瓢虫	ladybird	#/m2	3	0.46	C067
China	Hebei	Anxin	115.94	38.93	2009	5.02	mid April	ladybird /瓢虫	ladybird	#/m2	2	0.31	C067
China	Hebei	Anxin	115.94	38.93	2009	5.05	late April	ladybird /瓢虫	ladybird	#/m2	5	0.77	C067
China	Hebei	Anxin	115.94	38.93	2009	5.08	late April	ladybird /瓢虫	ladybird	#/m2	5	0.77	C067
China	Hebei	Anxin	115.94	38.93	2009	5.1	early May	ladybird /瓢虫	ladybird	#/m2	10	1.54	C067
China	Hebei	Anxin	115.94	38.93	2009	5.14	early May	ladybird /瓢虫	ladybird	#/m2	3	0.46	C067
China	Hebei	Anxin	115.94	38.93	2009	5.17	early May	ladybird/瓢虫	ladybird	#/m2	12	1.85	C067
China	Hebei	Anxin	115.94	38.93	2009	5.2	mid May	ladybird/瓢虫	ladybird	#/m2	110	16.92	C067
China	Hebei	Anxin	115.94	38.93	2009	5.23	mid May	ladybird/瓢虫	ladybird	#/m2	180	27.69	C067
China	Hebei	Anxin	115.94	38.93	2009	5.26	mid May	ladybird/瓢虫	ladybird	#/m2	30	4.62	C067
China	Hebei	Anxin	115.94	38.93	2009	5.28	mid May	ladybird/瓢虫	ladybird	#/m2	10	1.54	C067
China	Hebei	Anxin	115.94	38.93	2009	5.11	mid April	Aphidiidae/蚜茧蜂	parasitoid	#/m2	10	1.54	C067
China	Hebei	Anxin	115.94	38.93	2009	5.14	mid April	Aphidiidae/蚜茧蜂	parasitoid	#/m2	80	12.31	C067
China	Hebei	Anxin	115.94	38.93	2009	5.17	late April	Aphidiidae/蚜茧蜂	parasitoid	#/m2	130	20	C067
China	Hebei	Anxin	115.94	38.93	2009	5.2	late April	Aphidiidae/蚜茧蜂	parasitoid	#/m2	200	30.77	C067
China	Hebei	Anxin	115.94	38.93	2009	5.23	early May	Aphidiidae/蚜茧蜂	parasitoid	#/m2	150	23.08	C067
China	Hebei	Anxin	115.94	38.93	2009	5.26	early May	Aphidiidae/蚜茧蜂	parasitoid	#/m2	150	23.08	C067
China	Hebei	Anxin	115.94	38.93	2009	5.28	early May	Aphidiidae/蚜茧蜂	parasitoid	#/m2	200	30.77	C067
China	Gansu	Qingshui	106.19	34.77	2008	4.07	early April	Enemy	enemies	#/100 plants	2.3	2.3	C072
China	Gansu	Qingshui	106.19	34.77	2008	4.13	mid April	Enemy	enemies	#/100 plants	1.7	1.7	C072
China	Gansu	Qingshui	106.19	34.77	2008	4.23	late April	Enemy	enemies	#/100 plants	0.86	0.86	C072
China	Gansu	Qingshui	106.19	34.77	2008	5.06	early May	Enemy	enemies	#/100 plants	1.6	1.6	C072
China	Gansu	Qingshui	106.19	34.77	2008	5.15	mid May	Enemy	enemies	#/100 plants	2.4	2.4	C072
China	Gansu	Qingshui	106.19	34.77	2008	5.3	late May	Enemy	enemies	#/100 plants	3.8	3.8	C072
China	Gansu	Qingshui	106.19	34.77	2008	6.07	early June	Enemy	enemies	#/100 plants	4.5	4.5	C072
China	Gansu	Qingshui	106.19	34.77	2008	6.15	mid June	Enemy	enemies	#/100 plants	3	3	C072
China	Henan	Mianchi	111.65	34.73	2016	4.05	early April	ladybird/瓢虫	ladybird	#/100 tillers	1	1	C073
China	Henan	Mianchi	111.65	34.73	2016	4.1	early April	ladybird/瓢虫	ladybird	#/100 tillers	2	2	C073
China	Henan	Mianchi	111.65	34.73	2016	4.15	mid April	ladybird/瓢虫	ladybird	#/100 tillers	1	1	C073
China	Henan	Mianchi	111.65	34.73	2016	4.2	mid April	ladybird/瓢虫	ladybird	#/100 tillers	2	2	C073
China	Henan	Mianchi	111.65	34.73	2016	4.25	late April	ladybird/瓢虫	ladybird	#/100 tillers	3	3	C073
China	Henan	Mianchi	111.65	34.73	2016	4.3	late April	ladybird/瓢虫	ladybird	#/100 tillers	3	3	C073
China	Henan	Mianchi	111.65	34.73	2016	5.05	early May	ladybird/瓢虫	ladybird	#/100 tillers	4	4	C073
China	Henan	Mianchi	111.65	34.73	2016	5.1	early May	ladybird/瓢虫	ladybird	#/100 tillers	6	6	C073
China	Henan	Mianchi	111.65	34.73	2016	5.15	mid May	ladybird/瓢虫	ladybird	#/100 tillers	9	9	C073
China	Henan	Mianchi	111.65	34.73	2016	5.2	mid May	ladybird/瓢虫	ladybird	#/100 tillers	11	11	C073
China	Henan	Mianchi	111.65	34.73	2016	5.25	late May	ladybird/瓢虫	ladybird	#/100 tillers	16	16	C073
China	Henan	Mianchi	111.65	34.73	2016	5.3	late May	ladybird/瓢虫	ladybird	#/100 tillers	14	14	C073
China	Henan	Mianchi	111.65	34.73	2016	6.04	early June	ladybird/瓢虫	ladybird	#/100 tillers	2	2	C073
China	Henan	Mianchi	111.65	34.73	2016	4.2	mid April	Aphidiidae/蚜茧蜂	mummies	#/100 tillers	1	1	C073
China	Henan	Mianchi	111.65	34.73	2016	4.25	late April	Aphidiidae/蚜茧蜂	mummies	#/100 tillers	3	3	C073
China	Henan	Mianchi	111.65	34.73	2016	4.3	late April	Aphidiidae/蚜茧蜂	mummies	#/100 tillers	7	7	C073
China	Henan	Mianchi	111.65	34.73	2016	5.05	early May	Aphidiidae/蚜茧蜂	mummies	#/100 tillers	14	14	C073
China	Henan	Mianchi	111.65	34.73	2016	5.1	early May	Aphidiidae/蚜茧蜂	mummies	#/100 tillers	27	27	C073
China	Henan	Mianchi	111.65	34.73	2016	5.15	mid May	Aphidiidae/蚜茧蜂	mummies	#/100 tillers	85	85	C073
China	Henan	Mianchi	111.65	34.73	2016	5.2	mid May	Aphidiidae/蚜茧蜂	mummies	#/100 tillers	195	195	C073
China	Henan	Mianchi	111.65	34.73	2016	5.25	late May	Aphidiidae/蚜茧蜂	mummies	#/100 tillers	390	390	C073
China	Henan	Mianchi	111.65	34.73	2016	5.3	late May	Aphidiidae/蚜茧蜂	mummies	#/100 tillers	410	410	C073
China	Henan	Mianchi	111.65	34.73	2016	6.04	early June	Aphidiidae/蚜茧蜂	mummies	#/100 tillers	77	77	C073
China	Henan	Mianchi	111.65	34.73	2016	4.15	mid April	spider/蜘蛛	spider	#/100 tillers	2	2	C073
China	Henan	Mianchi	111.65	34.73	2016	4.2	mid April	spider/蜘蛛	spider	#/100 tillers	3	3	C073
China	Henan	Mianchi	111.65	34.73	2016	4.25	late April	spider/蜘蛛	spider	#/100 tillers	1	1	C073
China	Henan	Mianchi	111.65	34.73	2016	4.3	late April	spider/蜘蛛	spider	#/100 tillers	4	4	C073
China	Henan	Mianchi	111.65	34.73	2016	5.1	early May	spider/蜘蛛	spider	#/100 tillers	6	6	C073
China	Henan	Mianchi	111.65	34.73	2016	5.15	mid May	spider/蜘蛛	spider	#/100 tillers	3	3	C073
China	Henan	Mianchi	111.65	34.73	2016	5.2	mid May	spider/蜘蛛	spider	#/100 tillers	4	4	C073
China	Henan	Mianchi	111.65	34.73	2016	5.25	late May	spider/蜘蛛	spider	#/100 tillers	2	2	C073
China	Henan	Mianchi	111.65	34.73	2016	5.3	late May	spider/蜘蛛	spider	#/100 tillers	1	1	C073
China	Henan	Mianchi	111.65	34.73	2016	6.04	early June	spider/蜘蛛	spider	#/100 tillers	1	1	C073
China	Henan	Mianchi	111.65	34.73	2016	4.25	late April	Syrphidae/食蚜蝇	syrphid	#/100 tillers	1	1	C073
China	Henan	Mianchi	111.65	34.73	2016	5.1	early May	Syrphidae/食蚜蝇	syrphid	#/100 tillers	2	2	C073
China	Henan	Mianchi	111.65	34.73	2016	5.15	mid May	Syrphidae/食蚜蝇	syrphid	#/100 tillers	2	2	C073
China	Henan	Mianchi	111.65	34.73	2016	5.2	mid May	Syrphidae/食蚜蝇	syrphid	#/100 tillers	2	2	C073
China	Henan	Mianchi	111.65	34.73	2016	5.25	late May	Syrphidae/食蚜蝇	syrphid	#/100 tillers	2	2	C073
China	Henan	Mianchi	111.65	34.73	2016	5.3	late May	Syrphidae/食蚜蝇	syrphid	#/100 tillers	1	1	C073
China	Gansu	Gangu	105.35	34.74	1991	5.2	mid May	Enemy	enemies	#/100 tillers	0.2	0.2	C075
China	Gansu	Gangu	105.35	34.74	1991	6.09	early June	Enemy	enemies	#/100 tillers	17	17	C075
China	Gansu	Gangu	105.35	34.74	1992	5.16	mid May	Enemy	enemies	#/100 tillers	2	2	C075
China	Gansu	Gangu	105.35	34.74	1992	5.21	late May	Enemy	enemies	#/100 tillers	3	3	C075
China	Gansu	Gangu	105.35	34.74	1992	5.25	late May	Enemy	enemies	#/100 tillers	0.5	0.5	C075
China	Gansu	Gangu	105.35	34.74	1992	5.26	late May	Enemy	enemies	#/100 tillers	12	12	C075
China	Gansu	Gangu	105.35	34.74	1992	5.3	late May	Enemy	enemies	#/100 tillers	2	2	C075
China	Gansu	Gangu	105.35	34.74	1992	5.31	late May	Enemy	enemies	#/100 tillers	33	33	C075
China	Gansu	Gangu	105.35	34.74	1992	6.02	early June	Enemy	enemies	#/100 tillers	3	3	C075
China	Gansu	Gangu	105.35	34.74	1992	6.04	early June	Enemy	enemies	#/100 tillers	4	4	C075
China	Gansu	Gangu	105.35	34.74	1992	6.05	early June	Enemy	enemies	#/100 tillers	7	7	C075
China	Gansu	Gangu	105.35	34.74	1992	6.1	early June	Enemy	enemies	#/100 tillers	4	4	C075
China	Gansu	Gangu	105.35	34.74	1992	6.14	mid June	Enemy	enemies	#/100 tillers	27	27	C075
China	Gansu	Gangu	105.35	34.74	1992	6.24	late June	Enemy	enemies	#/100 tillers	15	15	C075
China	Gansu	Tianshui	105.73	34.59	1992	5.21	late May	Enemy	enemies	#/100 tillers	0.7	0.7	C077
China	Gansu	Longdong	105.3	34.75	1992	5.26	late May	Enemy	enemies	#/100 tillers	0.5	0.5	C077
China	Gansu	Longdong	105.3	34.75	1992	5.26	late May	Enemy	enemies	#/100 tillers	0.5	0.5	C077
China	Gansu	Tianshui	105.73	34.59	1992	5.26	late May	Enemy	enemies	#/100 tillers	13.5	13.5	C077
China	Gansu	Longdong	105.3	34.75	1992	5.31	late May	Enemy	enemies	#/100 tillers	3	3	C077
China	Gansu	Longdong	105.3	34.75	1992	5.31	late May	Enemy	enemies	#/100 tillers	1	1	C077
China	Gansu	Tianshui	105.73	34.59	1992	5.31	late May	Enemy	enemies	#/100 tillers	9	9	C077
China	Gansu	Longdong	105.3	34.75	1992	6.05	early June	Enemy	enemies	#/100 tillers	17	17	C077
China	Gansu	Longdong	105.3	34.75	1992	6.05	early June	Enemy	enemies	#/100 tillers	4	4	C077
China	Gansu	Tianshui	105.73	34.59	1992	6.05	early June	Enemy	enemies	#/100 tillers	20.5	20.5	C077
China	Gansu	Longdong	105.3	34.75	1992	6.1	early June	Enemy	enemies	#/100 tillers	20	20	C077
China	Gansu	Tianshui	105.73	34.59	1992	6.1	early June	Enemy	enemies	#/100 tillers	16	16	C077
China	Gansu	Tianshui	105.73	34.59	1992	6.1	early June	Enemy	enemies	#/100 tillers	15.5	15.5	C077
China	Gansu	Longdong	105.3	34.75	1992	6.15	mid June	Enemy	enemies	#/100 tillers	17	17	C077
China	Gansu	Tianshui	105.73	34.59	1992	6.15	mid June	Enemy	enemies	#/100 tillers	29	29	C077
China	Gansu	Tianshui	105.73	34.59	1992	6.15	mid June	Enemy	enemies	#/100 tillers	8.5	8.5	C077
China	Gansu	Longdong	105.3	34.75	1992	6.25	late June	Enemy	enemies	#/100 tillers	6.5	6.5	C077
China	Gansu	Tianshui	105.73	34.59	1992	6.25	late June	Enemy	enemies	#/100 tillers	14.7	14.7	C077
China	Shandong	Zoucheng	117.01	35.41	2010	5.14	mid May	Enemy	enemies	#/100 tillers	1	1	C086
China	Shandong	Zoucheng	117.01	35.41	2010	5.26	late May	Enemy	enemies	#/100 tillers	1	1	C086
China	Shandong	Zoucheng	117.01	35.41	2011	4.28	late April	Enemy	enemies	#/100 tillers	1	1	C086
China	Shandong	Zoucheng	117.01	35.41	2011	5.08	early May	Enemy	enemies	#/100 tillers	1	1	C086
China	Shandong	Zoucheng	117.01	35.41	2011	5.17	mid May	Enemy	enemies	#/100 tillers	4	4	C086
China	Shandong	Zoucheng	117.01	35.41	2011	5.22	late May	Enemy	enemies	#/100 tillers	6	6	C086
China	Shandong	Zoucheng	117.01	35.41	2011	5.27	late May	Enemy	enemies	#/100 tillers	1	1	C086
China	Shandong	Zoucheng	117.01	35.41	2011	6.03	early June	Enemy	enemies	#/100 tillers	4	4	C086
China	Shandong	Tai’ an	117.09	36.09	2009	4.17	mid April	ladybird/瓢虫	ladybird	#/m2	4	0.62	C088
China	Shandong	Tai’ an	117.09	36.09	2009	4.19	mid April	ladybird/瓢虫	ladybird	#/m2	5	0.77	C088
China	Shandong	Tai’ an	117.09	36.09	2009	4.23	late April	ladybird/瓢虫	ladybird	#/m2	6	0.92	C088
China	Shandong	Tai’ an	117.09	36.09	2009	4.25	late April	ladybird/瓢虫	ladybird	#/m2	7	1.08	C088
China	Shandong	Tai’ an	117.09	36.09	2009	4.29	late April	ladybird/瓢虫	ladybird	#/m2	8	1.23	C088
China	Shandong	Tai’ an	117.09	36.09	2009	5.02	early May	ladybird/瓢虫	ladybird	#/m2	9	1.38	C088
China	Shandong	Tai’ an	117.09	36.09	2009	5.05	early May	ladybird/瓢虫	ladybird	#/m2	10	1.54	C088
China	Shandong	Tai’ an	117.09	36.09	2009	5.07	early May	ladybird/瓢虫	ladybird	#/m2	12	1.85	C088
China	Shandong	Tai’ an	117.09	36.09	2009	5.11	early May	ladybird/瓢虫	ladybird	#/m2	14	2.15	C088
China	Shandong	Tai’ an	117.09	36.09	2009	5.13	mid May	ladybird/瓢虫	ladybird	#/m2	17	2.62	C088
China	Shandong	Tai’ an	117.09	36.09	2009	5.17	mid May	ladybird/瓢虫	ladybird	#/m2	15	2.31	C088
China	Shandong	Tai’ an	117.09	36.09	2009	5.2	mid May	ladybird/瓢虫	ladybird	#/m2	13	2	C088
China	Shandong	Tai’ an	117.09	36.09	2009	5.23	late May	ladybird/瓢虫	ladybird	#/m2	11	1.69	C088
China	Shandong	Tai’ an	117.09	36.09	2009	4.2	mid April	Aphidiidae/蚜茧蜂	parasitoid	#/m2	4	0.62	C088
China	Shandong	Tai’ an	117.09	36.09	2009	4.23	mid April	Aphidiidae/蚜茧蜂	parasitoid	#/m2	5	0.77	C088
China	Shandong	Tai’ an	117.09	36.09	2009	4.26	late April	Aphidiidae/蚜茧蜂	parasitoid	#/m2	8	1.23	C088
China	Shandong	Tai’ an	117.09	36.09	2009	4.29	late April	Aphidiidae/蚜茧蜂	parasitoid	#/m2	12	1.85	C088
China	Shandong	Tai’ an	117.09	36.09	2009	5.02	late April	Aphidiidae/蚜茧蜂	parasitoid	#/m2	18	2.77	C088
China	Shandong	Tai’ an	117.09	36.09	2009	5.05	early May	Aphidiidae/蚜茧蜂	parasitoid	#/m2	20	3.08	C088
China	Shandong	Tai’ an	117.09	36.09	2009	5.08	early May	Aphidiidae/蚜茧蜂	parasitoid	#/m2	22	3.38	C088
China	Shandong	Tai’ an	117.09	36.09	2009	5.11	early May	Aphidiidae/蚜茧蜂	parasitoid	#/m2	25	3.85	C088
China	Shandong	Tai’ an	117.09	36.09	2009	5.14	early May	Aphidiidae/蚜茧蜂	parasitoid	#/m2	40	6.15	C088
China	Shandong	Tai’ an	117.09	36.09	2009	5.17	mid May	Aphidiidae/蚜茧蜂	parasitoid	#/m2	30	4.62	C088
China	Shandong	Tai’ an	117.09	36.09	2009	5.2	mid May	Aphidiidae/蚜茧蜂	parasitoid	#/m2	20	3.08	C088
China	Shandong	Tai’ an	117.09	36.09	2009	5.23	mid May	Aphidiidae/蚜茧蜂	parasitoid	#/m2	15	2.31	C088
China	Anhui	Suxian	117.18	33.8	1989	4.3	late April	lacewing/草蛉	lacewing	#/100 tillers	0.04	0.04	C093
China	Anhui	Suxian	117.18	33.8	1989	5.05	early May	lacewing/草蛉	lacewing	#/100 tillers	0.11	0.11	C093
China	Anhui	Suxian	117.18	33.8	1989	5.1	early May	lacewing/草蛉	lacewing	#/100 tillers	0.04	0.04	C093
China	Anhui	Suxian	117.18	33.8	1989	5.15	mid May	lacewing/草蛉	lacewing	#/100 tillers	0.04	0.04	C093
China	Anhui	Suxian	117.18	33.8	1989	5.2	mid May	lacewing/草蛉	lacewing	#/100 tillers	0.07	0.07	C093
China	Anhui	Suxian	117.18	33.8	1989	4.3	late April	Ladybird/瓢虫	ladybird	#/100 tillers	7.15	7.15	C093
China	Anhui	Suxian	117.18	33.8	1989	5.05	early May	Ladybird/瓢虫	ladybird	#/100 tillers	5.6	5.6	C093
China	Anhui	Suxian	117.18	33.8	1989	5.1	early May	Ladybird/瓢虫	ladybird	#/100 tillers	4.15	4.15	C093
China	Anhui	Suxian	117.18	33.8	1989	5.15	mid May	Ladybird/瓢虫	ladybird	#/100 tillers	1.85	1.85	C093
China	Anhui	Suxian	117.18	33.8	1989	5.2	mid May	Ladybird/瓢虫	ladybird	#/100 tillers	1.26	1.26	C093
China	Anhui	Suxian	117.18	33.8	1989	5.05	early May	Syrphidae/食蚜蝇	syrphid	#/100 tillers	0.04	0.04	C093
China	Anhui	Suxian	117.18	33.8	1989	5.1	early May	Syrphidae/食蚜蝇	syrphid	#/100 tillers	0.07	0.07	C093
China	Anhui	Suxian	117.18	33.8	1989	5.15	mid May	Syrphidae/食蚜蝇	syrphid	#/100 tillers	0.07	0.07	C093
China	Shandong	Jinan	116.98	36.98	2016	4.24	late April	ladybird/瓢虫	ladybird	#/100 tillers	0.4	0.4	C097
China	Shandong	Jinan	116.98	36.98	2016	4.28	late April	ladybird/瓢虫	ladybird	#/100 tillers	1.1	1.1	C097
China	Shandong	Jinan	116.98	36.98	2016	5.03	early May	ladybird/瓢虫	ladybird	#/100 tillers	0.5	0.5	C097
China	Shandong	Jinan	116.98	36.98	2016	5.06	early May	ladybird/瓢虫	ladybird	#/100 tillers	1.2	1.2	C097
China	Shandong	Jinan	116.98	36.98	2016	5.1	early May	ladybird/瓢虫	ladybird	#/100 tillers	1.6	1.6	C097
China	Shandong	Jinan	116.98	36.98	2016	5.14	mid May	ladybird/瓢虫	ladybird	#/100 tillers	1.5	1.5	C097
China	Shandong	Jinan	116.98	36.98	2016	5.17	mid May	ladybird/瓢虫	ladybird	#/100 tillers	2.3	2.3	C097
China	Shandong	Jinan	116.98	36.98	2016	5.21	late May	ladybird/瓢虫	ladybird	#/100 tillers	4.3	4.3	C097
China	Hebei	Baoding	115.48	38.88	1982	4.3	late April	ladybird/瓢虫	ladybird	#/m2	200	30.77	C100
China	Hebei	Baoding	115.48	38.88	1982	4.3	late April	ladybird/瓢虫	ladybird	#/m2	12	1.85	C100
China	Hebei	Baoding	115.48	38.88	1982	5.07	early May	ladybird/瓢虫	ladybird	#/m2	120	18.46	C100
China	Hebei	Baoding	115.48	38.88	1982	5.14	mid May	ladybird/瓢虫	ladybird	#/m2	215	33.08	C100
China	Hebei	Baoding	115.48	38.88	1982	5.14	mid May	ladybird/瓢虫	ladybird	#/m2	413	63.54	C100
China	Hebei	Baoding	115.48	38.88	1982	5.21	mid May	ladybird/瓢虫	ladybird	#/m2	66	10.15	C100
China	Hebei	Baoding	115.48	38.88	1982	5.21	late May	ladybird/瓢虫	ladybird	#/m2	93	14.31	C100
China	Hebei	Baoding	115.48	38.88	1982	5.3	late May	ladybird/瓢虫	ladybird	#/m2	19	2.92	C100
China	Hebei	Baoding	115.48	38.88	1982	6.04	early June	ladybird/瓢虫	ladybird	#/m2	22	3.38	C100
China	Henan	Zhengzhou	113.64	34.77	1986	4.05	early April	ladybird/瓢虫	ladybird	#/100 tillers	4	4	C101
China	Henan	Zhengzhou	113.64	34.77	1986	4.15	mid April	ladybird/瓢虫	ladybird	#/100 tillers	1	1	C101
China	Henan	Zhengzhou	113.64	34.77	1986	4.2	mid April	ladybird/瓢虫	ladybird	#/100 tillers	7	7	C101
China	Henan	Zhengzhou	113.64	34.77	1986	4.25	late April	ladybird/瓢虫	ladybird	#/100 tillers	9	9	C101
China	Henan	Zhengzhou	113.64	34.77	1986	4.3	late April	ladybird/瓢虫	ladybird	#/100 tillers	7	7	C101
China	Henan	Zhengzhou	113.64	34.77	1986	5.1	early May	ladybird/瓢虫	ladybird	#/100 tillers	1	1	C101
China	Henan	Zhengzhou	113.64	34.77	1986	5.2	mid May	ladybird/瓢虫	ladybird	#/100 tillers	9	9	C101
China	Henan	Zhengzhou	113.64	34.77	1986	5.25	late May	ladybird/瓢虫	ladybird	#/100 tillers	3	3	C101
China	Henan	Zhengzhou	113.64	34.77	1986	4.15	mid April	Aphidiidae/蚜茧蜂	parasitoid	#/100 tillers	2	2	C101
China	Henan	Zhengzhou	113.64	34.77	1986	4.2	late April	Aphidiidae/蚜茧蜂	parasitoid	#/100 tillers	12	12	C101
China	Henan	Zhengzhou	113.64	34.77	1986	4.3	late April	Aphidiidae/蚜茧蜂	parasitoid	#/100 tillers	12	12	C101
China	Henan	Zhengzhou	113.64	34.77	1986	5.05	early May	Aphidiidae/蚜茧蜂	parasitoid	#/100 tillers	9	9	C101
China	Henan	Zhengzhou	113.64	34.77	1986	5.1	early May	Aphidiidae/蚜茧蜂	parasitoid	#/100 tillers	8	8	C101
China	Henan	Zhengzhou	113.64	34.77	1986	5.15	mid May	Aphidiidae/蚜茧蜂	parasitoid	#/100 tillers	10	10	C101
China	Henan	Zhengzhou	113.64	34.77	1986	5.2	mid May	Aphidiidae/蚜茧蜂	parasitoid	#/100 tillers	14	14	C101
China	Henan	Zhengzhou	113.64	34.77	1986	5.25	late May	Aphidiidae/蚜茧蜂	parasitoid	#/100 tillers	5	5	C101
China	Henan	Zhengzhou	113.64	34.77	1986	4.15	mid April	Syrphidae/食蚜蝇	syrphid	#/100 tillers	4	4	C101
China	Henan	Zhengzhou	113.64	34.77	1986	4.2	mid April	Syrphidae/食蚜蝇	syrphid	#/100 tillers	4	4	C101
China	Henan	Zhengzhou	113.64	34.77	1986	4.25	late April	Syrphidae/食蚜蝇	syrphid	#/100 tillers	8	8	C101
China	Henan	Zhengzhou	113.64	34.77	1986	4.3	late April	Syrphidae/食蚜蝇	syrphid	#/100 tillers	28	28	C101
China	Henan	Zhengzhou	113.64	34.77	1986	5.05	early May	Syrphidae/食蚜蝇	syrphid	#/100 tillers	8	8	C101
China	Henan	Zhengzhou	113.64	34.77	1986	5.1	early May	Syrphidae/食蚜蝇	syrphid	#/100 tillers	16	16	C101
China	Henan	Zhengzhou	113.64	34.77	1986	5.2	mid May	Syrphidae/食蚜蝇	syrphid	#/100 tillers	4	4	C101
China	Henan	Zhengzhou	113.64	34.77	1986	5.25	late May	Syrphidae/食蚜蝇	syrphid	#/100 tillers	4	4	C101
China	Shannxi	Yangling	108.05	34.16	1987	4.06	early April	ladybird /瓢虫	ladybird	#/m2	1	0.15	C104
China	Shannxi	Yangling	108.05	34.16	1987	4.13	mid April	ladybird /瓢虫	ladybird	#/m2	1	0.15	C104
China	Shannxi	Yangling	108.05	34.16	1987	4.18	mid April	ladybird /瓢虫	ladybird	#/m2	3	0.46	C104
China	Shannxi	Yangling	108.05	34.16	1987	4.23	late April	ladybird /瓢虫	ladybird	#/m2	6	0.92	C104
China	Shannxi	Yangling	108.05	34.16	1987	4.28	late April	ladybird /瓢虫	ladybird	#/m2	16	2.46	C104
China	Shannxi	Yangling	108.05	34.16	1987	5.04	early May	ladybird /瓢虫	ladybird	#/m2	4	0.62	C104
China	Shannxi	Yangling	108.05	34.16	1987	5.08	early May	ladybird /瓢虫	ladybird	#/m2	4	0.62	C104
China	Shannxi	Yangling	108.05	34.16	1987	5.14	mid May	ladybird /瓢虫	ladybird	#/m2	4	0.62	C104
China	Shannxi	Yangling	108.05	34.16	1987	5.19	mid May	ladybird/瓢虫	ladybird	#/m2	24	3.69	C104
China	Shannxi	Yangling	108.05	34.16	1987	5.29	late May	ladybird/瓢虫	ladybird	#/m2	96	14.77	C104
China	Shandong	Jinan	117.09	36.09	2013	4.16	mid April	ladybird/瓢虫	ladybird	#/m2	2	0.31	C109
China	Shandong	Jinan	117.09	36.09	2013	4.23	late April	ladybird/瓢虫	ladybird	#/m2	3	0.46	C109
China	Shandong	Jinan	117.09	36.09	2013	4.3	late April	ladybird/瓢虫	ladybird	#/m2	6	0.92	C109
China	Shandong	Jinan	117.09	36.09	2013	5.07	early May	ladybird/瓢虫	ladybird	#/m2	6	0.92	C109
China	Shandong	Jinan	117.09	36.09	2013	5.14	mid May	ladybird/瓢虫	ladybird	#/m2	12	1.85	C109
China	Shandong	Jinan	117.09	36.09	2013	5.21	late May	ladybird/瓢虫	ladybird	#/m2	7	1.08	C109
China	Shandong	Jinan	117.09	36.09	2013	4.16	mid April	Aphidiidae/蚜茧蜂	parasitoid	#/m2	3	0.46	C109
China	Shandong	Jinan	117.09	36.09	2013	4.23	late April	Aphidiidae/蚜茧蜂	parasitoid	#/m2	7	1.08	C109
China	Shandong	Jinan	117.09	36.09	2013	4.3	late April	Aphidiidae/蚜茧蜂	parasitoid	#/m2	18	2.77	C109
China	Shandong	Jinan	117.09	36.09	2013	5.07	early May	Aphidiidae/蚜茧蜂	parasitoid	#/m2	32	4.92	C109
China	Shandong	Jinan	117.09	36.09	2013	5.14	mid May	Aphidiidae/蚜茧蜂	parasitoid	#/m2	37	5.69	C109
China	Shandong	Jinan	117.09	36.09	2013	5.21	late May	Aphidiidae/蚜茧蜂	parasitoid	#/m2	13	2	C109
China	Anhui	Anqing	117.05	30.52	1988	5.01	late April	ladybird /瓢虫	ladybird	#/50 tillers	2	4	C114
China	Anhui	Anqing	117.05	30.52	1988	5.03	late April	ladybird /瓢虫	ladybird	#/50 tillers	2	4	C114
China	Anhui	Anqing	117.05	30.52	1988	5.05	early May	ladybird /瓢虫	ladybird	#/50 tillers	1	2	C114
China	Anhui	Anqing	117.05	30.52	1988	5.07	early May	ladybird /瓢虫	ladybird	#/50 tillers	1	2	C114
China	Anhui	Anqing	117.05	30.52	1988	5.11	early May	ladybird /瓢虫	ladybird	#/50 tillers	2	4	C114
China	Anhui	Anqing	117.05	30.52	1988	5.13	early May	ladybird /瓢虫	ladybird	#/50 tillers	1	2	C114
China	Anhui	Anqing	117.05	30.52	1988	5.15	mid May	ladybird /瓢虫	ladybird	#/50 tillers	2	4	C114
China	Anhui	Anqing	117.05	30.52	1988	5.17	mid May	ladybird /瓢虫	ladybird	#/50 tillers	2	4	C114
China	Anhui	Anqing	117.05	30.52	1988	5.19	mid May	ladybird /瓢虫	ladybird	#/50 tillers	5	10	C114
China	Anhui	Anqing	117.05	30.52	1988	5.21	mid May	ladybird /瓢虫	ladybird	#/50 tillers	4	8	C114
China	Anhui	Anqing	117.05	30.52	1988	5.23	mid May	ladybird /瓢虫	ladybird	#/50 tillers	7	14	C114
China	Anhui	Anqing	117.05	30.52	1988	5.25	late May	ladybird /瓢虫	ladybird	#/50 tillers	2	4	C114
China	Anhui	Anqing	117.05	30.52	1988	5.27	late May	ladybird /瓢虫	ladybird	#/50 tillers	5	10	C114
China	Anhui	Anqing	117.05	30.52	1988	5.29	late May	ladybird /瓢虫	ladybird	#/50 tillers	3	6	C114
China	Hubei	Langfang	116.57	39.56	2010	5.18	mid May	ladybird /瓢虫	ladybird	#/m2	4	0.62	C119
China	Hubei	Langfang	116.57	39.56	2010	5.18	mid May	ladybird /瓢虫	ladybird	#/m2	5	0.77	C119
China	Hubei	Langfang	116.57	39.56	2010	5.22	late May	ladybird/瓢虫	ladybird	#/m2	4	0.62	C119
China	Hubei	Langfang	116.57	39.56	2010	5.22	late May	ladybird/瓢虫	ladybird	#/m2	20	3.08	C119
China	Hubei	Langfang	116.57	39.56	2010	5.26	late May	ladybird/瓢虫	ladybird	#/m2	55	8.46	C119
China	Hubei	Langfang	116.57	39.56	2010	5.26	late May	ladybird/瓢虫	ladybird	#/m2	35	5.38	C119
China	Hebei	Langfang	116.57	39.56	2010	5.3	late May	ladybird/瓢虫	ladybird	#/m2	65	10	C119
China	Hebei	Langfang	116.57	39.56	2010	5.3	late May	ladybird/瓢虫	ladybird	#/m2	45	6.92	C119
China	Hubei	Langfang	116.57	39.56	2010	6.03	early June	ladybird/瓢虫	ladybird	#/m2	45	6.92	C119
China	Hubei	Langfang	116.57	39.56	2010	6.03	early June	ladybird/瓢虫	ladybird	#/m2	40	6.15	C119
China	Ningxia	Yinchuan	106.22	38.19	2000	5.07	early May	Enemy	enemies	#/100 tillers	1	1	C120
China	Ningxia	Yinchuan	106.22	38.19	2000	5.21	late May	Enemy	enemies	#/100 tillers	1	1	C120
China	Ningxia	Yinchuan	106.22	38.19	2000	5.24	late May	Enemy	enemies	#/100 tillers	2	2	C120
China	Ningxia	Yinchuan	106.22	38.19	2000	5.27	late May	Enemy	enemies	#/100 tillers	1	1	C120
China	Ningxia	Yinchuan	106.22	38.19	2000	6.14	mid June	Enemy	enemies	#/100 tillers	2	2	C120
China	Ningxia	Yinchuan	106.22	38.19	2000	6.24	late June	Enemy	enemies	#/100 tillers	5	5	C120
China	Ningxia	Yinchuan	106.22	38.19	2000	6.27	late June	Enemy	enemies	#/100 tillers	7	7	C120
China	Ningxia	Yinchuan	106.22	38.19	2000	6.3	late June	Enemy	enemies	#/100 tillers	4	4	C120
China	Ningxia	Yinchuan	106.22	38.19	2000	7.03	early July	Enemy	enemies	#/100 tillers	12	12	C120
Europe	Belgium	Brabant	4.38	50.4	2003	5.3	late May	predator	predator	#/0.25 m2	0.02	0.01	E007
Europe	Belgium	Brabant	4.38	50.4	2003	6.06	early June	predator	predator	#/0.25 m2	0.12	0.01	E007
Europe	Belgium	Brabant	4.38	50.4	2003	6.1	early July	predator	predator	#/0.25 m2	0.02	0.01	E007
Europe	Belgium	Brabant	4.38	50.4	2003	6.27	mid June	predator	predator	#/0.25 m2	0.13	0.01	E007
Europe	Belgium	Brabant	4.38	50.4	2003	7.01	mid July	predator	predator	#/0.25 m2	0.27	0.01	E007
Europe	Belgium	Brabant	4.38	50.4	2003	7.04	mid June	predator	predator	#/0.25 m2	0.36	0.01	E007
Europe	Belgium	Brabant	4.38	50.4	2003	7.08	mid July	predator	predator	#/0.25 m2	0.58	0.01	E007
Europe	Belgium	Brabant	4.38	50.4	2003	7.18	late June	predator	predator	#/0.25 m2	0.37	0.01	E007
Europe	Belgium	Brabant	4.38	50.4	2004	6.03	late June	predator	predator	#/0.25 m2	0.01	0.01	E007
Europe	Belgium	Brabant	4.38	50.4	2004	6.13	early June	predator	predator	#/0.25 m2	0.14	0.01	E007
Europe	Belgium	Brabant	4.38	50.4	2004	6.17	early July	predator	predator	#/0.25 m2	0.08	0.01	E007
Europe	Belgium	Brabant	4.38	50.4	2004	6.2	early June	predator	predator	#/0.25 m2	0.2	0.01	E007
Europe	Belgium	Brabant	4.38	50.4	2004	6.24	early July	predator	predator	#/0.25 m2	0.02	0.01	E007
Europe	Belgium	Brabant	4.38	50.4	2004	7.11	mid June	predator	predator	#/0.25 m2	0.31	0.01	E007
Europe	Belgium	Gembloux	4.7	50.56	2005	6.06	early June	ladybird/瓢虫	ladybird	#/10 plants	1.5	15	E013
Europe	Belgium	Gembloux	4.7	50.56	2005	6.13	mid June	ladybird/瓢虫	ladybird	#/10 plants	2.5	25	E013
Europe	Belgium	Gembloux	4.7	50.56	2006	6.06	early June	ladybird/瓢虫	ladybird	#/10 plants	1	10	E013
Europe	Belgium	Gembloux	4.7	50.56	2006	6.2	mid June	ladybird/瓢虫	ladybird	#/10 plants	1	10	E013
Europe	Belgium	Gembloux	4.7	50.56	2005	6.06	early June	parasitic wasp/寄生蜂	parasitoid	#/10 plants	1	10	E013
Europe	Belgium	Gembloux	4.7	50.56	2005	6.29	late June	parasitic wasp/寄生蜂	parasitoid	#/10 plants	1	10	E013
Europe	Belgium	Gembloux	4.7	50.56	2005	7.06	early July	parasitic wasp/寄生蜂	parasitoid	#/10 plants	3	30	E013
Europe	Belgium	Gembloux	4.7	50.56	2005	7.13	mid July	parasitic wasp/寄生蜂	parasitoid	#/10 plants	3	30	E013
Europe	Belgium	Gembloux	4.7	50.56	2005	6.06	early June	syrphid/食蚜蝇	syrphid	#/10 plants	1	10	E013
Europe	Belgium	Gembloux	4.7	50.56	2005	6.13	mid June	syrphid/食蚜蝇	syrphid	#/10 plants	2	20	E013
Europe	France	Montpellier	3.53	43.36	1991	5.21	late May	ladybird/瓢虫	ladybird	#/m2	0.5	0.08	E019
Europe	France	Montpellier	3.53	43.36	1991	5.28	late May	ladybird/瓢虫	ladybird	#/m2	16	2.46	E019
Europe	France	Montpellier	3.53	43.36	1991	6.04	early June	ladybird/瓢虫	ladybird	#/m2	11	1.69	E019
Europe	France	Montpellier	3.53	43.36	1991	6.11	mid June	ladybird/瓢虫	ladybird	#/m2	12	1.85	E019
Europe	France	Montpellier	3.53	43.36	1991	6.18	mid June	ladybird/瓢虫	ladybird	#/m2	1	0.15	E019
Europe	France	Montpellier	3.53	43.36	1991	6.25	late June	ladybird/瓢虫	ladybird	#/m2	0.5	0.08	E019
Europe	France	Montpellier	3.53	43.36	1992	5.19	mid May	ladybird/瓢虫	ladybird	#/m2	0.4	0.06	E019
Europe	France	Montpellier	3.53	43.36	1992	5.25	late May	ladybird/瓢虫	ladybird	#/m2	1	0.15	E019
Europe	France	Montpellier	3.53	43.36	1992	6.02	early June	ladybird/瓢虫	ladybird	#/m2	1.2	0.18	E019
Europe	France	Montpellier	3.53	43.36	1992	6.09	early June	ladybird/瓢虫	ladybird	#/m2	3.4	0.52	E019
Europe	France	Montpellier	3.53	43.36	1992	6.16	mid June	ladybird/瓢虫	ladybird	#/m2	3.8	0.58	E019
Europe	France	Montpellier	3.53	43.36	1992	6.23	late June	ladybird/瓢虫	ladybird	#/m2	0.8	0.12	E019
Europe	France	Montpellier	3.53	43.36	1992	5.19	mid May	syrphid pupae/食蚜蝇	syrphid	#/m2	2.2	0.34	E019
Europe	France	Montpellier	3.53	43.36	1992	5.25	late May	syrphid pupae/食蚜蝇	syrphid	#/m2	3.5	0.54	E019
Europe	France	Montpellier	3.53	43.36	1992	6.02	early June	syrphid pupae/食蚜蝇	syrphid	#/m2	2	0.31	E019
Europe	France	Montpellier	3.53	43.36	1992	6.09	early June	syrphid pupae/食蚜蝇	syrphid	#/m2	0.8	0.12	E019
Europe	France	Montpellier	3.53	43.36	1992	6.16	mid June	syrphid pupae/食蚜蝇	syrphid	#/m2	0.2	0.03	E019
Europe	France	Montpellier	3.53	43.36	1992	6.23	late June	syrphid pupae/食蚜蝇	syrphid	#/m2	0.4	0.06	E019
Europe	Germany	Gottingen	9.93	51.53	1991	4.3	late April	Syrphids/食蚜蝇 (larvae+pupae)	syrphid	#/shoot	0.01	1	E021
Europe	Germany	Gottingen	9.93	51.53	1991	5.03	early May	Syrphids/食蚜蝇 (larvae+pupae)	syrphid	#/shoot	0.02	2	E021
Europe	Germany	Gottingen	9.93	51.53	1991	5.06	early May	Syrphids/食蚜蝇 (larvae+pupae)	syrphid	#/shoot	0.05	5	E021
Europe	Germany	Gottingen	9.93	51.53	1991	5.07	early May	Syrphids/食蚜蝇 (larvae+pupae)	syrphid	#/shoot	0.2	20	E021
Europe	Germany	Gottingen	9.93	51.53	1991	5.1	early May	Syrphids/食蚜蝇 (larvae+pupae)	syrphid	#/shoot	0.25	25	E021
Europe	Germany	Gottingen	9.93	51.53	1991	5.13	mid May	Syrphids/食蚜蝇 (larvae+pupae)	syrphid	#/shoot	0.26	26	E021
Europe	Germany	Gottingen	9.93	51.53	1991	5.17	mid May	Syrphids/食蚜蝇 (larvae+pupae)	syrphid	#/shoot	0.01	1	E021
Europe	Germany	Gottingen	9.93	51.53	1991	5.2	mid May	Syrphids/食蚜蝇 (larvae+pupae)	syrphid	#/shoot	0.05	5	E021
Europe	Germany	Gottingen	9.93	51.53	1991	5.24	late May	Syrphids/食蚜蝇 (larvae+pupae)	syrphid	#/shoot	0.04	4	E021
Europe	Germany	Gottingen	9.93	51.53	1991	5.27	late May	Syrphids/食蚜蝇 (larvae+pupae)	syrphid	#/shoot	0.03	3	E021
Europe	Germany	Gottingen	9.93	51.53	1991	6.01	early June	Syrphids/食蚜蝇 (larvae+pupae)	syrphid	#/shoot	0.02	2	E021
Europe	Germany	Gottingen	9.93	51.53	1992	6.15	mid June	Syrphids/食蚜蝇 (larvae+pupae)	syrphid	#/100 shoots	0.1	0.1	E021
Europe	Germany	Gottingen	9.93	51.53	1992	6.2	mid June	Syrphids/食蚜蝇 (larvae+pupae)	syrphid	#/100 shoots	5	5	E021
Europe	Germany	Gottingen	9.93	51.53	1992	6.23	late June	Syrphids/食蚜蝇 (larvae+pupae)	syrphid	#/100 shoots	4.5	4.5	E021
Europe	Germany	Gottingen	9.93	51.53	1992	6.25	late June	Syrphids/食蚜蝇 (larvae+pupae)	syrphid	#/100 shoots	1	1	E021
Europe	Germany	Gottingen	9.93	51.53	1992	6.27	late June	Syrphids/食蚜蝇 (larvae+pupae)	syrphid	#/100 shoots	3	3	E021
Europe	Germany	Gottingen	9.93	51.53	1992	6.29	late June	Syrphids/食蚜蝇 (larvae+pupae)	syrphid	#/100 shoots	3	3	E021
Europe	Germany	Gottingen	9.93	51.53	1992	7.02	early July	Syrphids/食蚜蝇 (larvae+pupae)	syrphid	#/100 shoots	3	3	E021
Europe	Germany	Gottingen	9.93	51.53	1992	7.06	early July	Syrphids/食蚜蝇 (larvae+pupae)	syrphid	#/100 shoots	2.8	2.8	E021
Europe	Germany	Gottingen	9.93	51.53	1992	7.09	early July	Syrphids/食蚜蝇 (larvae+pupae)	syrphid	#/100 shoots	1.8	1.8	E021
Europe	Germany	Gottingen	9.93	51.53	1992	7.13	mid July	Syrphids/食蚜蝇 (larvae+pupae)	syrphid	#/100 shoots	1	1	E021
Europe	Germany	Gottingen	9.93	51.53	1992	7.16	mid July	Syrphids/食蚜蝇 (larvae+pupae)	syrphid	#/100 shoots	4	4	E021
Europe	Germany	Gottingen	9.93	51.53	1992	7.2	mid July	Syrphids/食蚜蝇 (larvae+pupae)	syrphid	#/100 shoots	3.8	3.8	E021
Europe	Germany	Gottingen	9.93	51.53	1993	6.1	early June	Syrphids/食蚜蝇 (larvae+pupae)	syrphid	#/100 shoots	1	1	E021
Europe	Germany	Gottingen	9.93	51.53	1993	6.14	mid June	Syrphids/食蚜蝇 (larvae+pupae)	syrphid	#/100 shoots	5	5	E021
Europe	Germany	Gottingen	9.93	51.53	1993	6.18	mid June	Syrphids/食蚜蝇 (larvae+pupae)	syrphid	#/100 shoots	5.5	5.5	E021
Europe	Germany	Gottingen	9.93	51.53	1993	6.21	late June	Syrphids/食蚜蝇 (larvae+pupae)	syrphid	#/100 shoots	1	1	E021
Europe	Germany	Gottingen	9.93	51.53	1993	6.22	late June	Syrphids/食蚜蝇 (larvae+pupae)	syrphid	#/100 shoots	2	2	E021
Europe	Germany	Gottingen	9.93	51.53	1993	6.24	late June	Syrphids/食蚜蝇 (larvae+pupae)	syrphid	#/100 shoots	3	3	E021
Europe	Germany	Gottingen	9.93	51.53	1993	6.26	late June	Syrphids/食蚜蝇 (larvae+pupae)	syrphid	#/100 shoots	2	2	E021
Europe	Germany	Gottingen	9.93	51.53	1993	6.28	late June	Syrphids/食蚜蝇 (larvae+pupae)	syrphid	#/100 shoots	2	2	E021
Europe	Germany	Gottingen	9.93	51.53	1993	7.01	early July	Syrphids/食蚜蝇 (larvae+pupae)	syrphid	#/100 shoots	5	5	E021
Europe	Germany	Gottingen	9.93	51.53	1993	7.05	early July	Syrphids/食蚜蝇 (larvae+pupae)	syrphid	#/100 shoots	7	7	E021
Europe	Germany	Gottingen	9.93	51.53	1993	7.08	early July	Syrphids/食蚜蝇 (larvae+pupae)	syrphid	#/100 shoots	12	12	E021
Europe	Germany	Gottingen	9.93	51.53	1993	7.12	mid July	Syrphids/食蚜蝇 (larvae+pupae)	syrphid	#/100 shoots	11	11	E021
Europe	Germany	Gottingen	9.93	51.53	1993	7.15	mid July	Syrphids/食蚜蝇 (larvae+pupae)	syrphid	#/100 shoots	5	5	E021
Europe	Germany	Gottingen	9.93	51.53	1993	7.21	late July	Syrphids/食蚜蝇 (larvae+pupae)	syrphid	#/100 shoots	4.5	4.5	E021
Europe	Germany	Gottingen	9.93	51.53	1993	7.26	late July	Syrphids/食蚜蝇 (larvae+pupae)	syrphid	#/100 shoots	4	4	E021
Europe	Germany	Gottingen	9.93	51.53	2001	7.16	mid July	lacewing/草蛉 0.1	lacewing	#/100 shoots	0.1	0.1	E025
Europe	Germany	Gottingen	9.93	51.53	2001	6.23	late June	Aphidoletes/食蚜瘿蚊	midge	#/100 shoots	10.4	10.4	E025
Europe	Germany	Gottingen	9.93	51.53	2001	7.16	mid July	Aphidoletes/食蚜瘿蚊	midge	#/100 shoots	13.1	13.1	E025
Europe	Germany	Gottingen	9.93	51.53	2001	6.23	late June	Aphidiidae/蚜茧蜂	parasitoid	#/100 shoots	0.8	0.8	E025
Europe	Germany	Gottingen	9.93	51.53	2001	7.16	mid July	Aphidiidae/蚜茧蜂	parasitoid	#/100 shoots	15.6	15.6	E025
Europe	Germany	Gottingen	9.93	51.53	2001	6.23	late June	spider/蜘蛛	spider	#/100 shoots	4.6	4.6	E025
Europe	Germany	Gottingen	9.93	51.53	2001	7.16	mid July	spider/蜘蛛	spider	#/100 shoots	6.8	6.8	E025
Europe	France	Montpellier	3.51	43.42	2006	4.12	mid April	Predator (syrphids mostly)	predator	#/25 tillers	1	4	E031
Europe	France	Montpellier	3.51	43.42	2006	4.19	mid April	Predator (syrphids mostly)	predator	#/25 tillers	1	4	E031
Europe	France	Montpellier	3.51	43.42	2006	4.26	late April	Predator (syrphids mostly)	predator	#/25 tillers	1.1	4.4	E031
Europe	France	Montpellier	3.51	43.42	2006	5.01	early May	Predator (syrphids mostly)	predator	#/25 tillers	1.1	4.4	E031
Europe	France	Montpellier	3.51	43.42	2006	5.17	mid May	Predator (syrphids mostly)	predator	#/25 tillers	1.4	5.6	E031
Europe	France	Montpellier	3.51	43.42	2006	5.24	late May	Predator (syrphids mostly)	predator	#/25 tillers	1.91	7.64	E031
Europe	France	Montpellier	3.51	43.42	2006	5.31	late May	Predator (syrphids mostly)	predator	#/25 tillers	2.24	8.96	E031
Europe	France	Montpellier	3.51	43.42	2006	6.07	early June	Predator (syrphids mostly)	predator	#/25 tillers	1.12	4.48	E031
Europe	France	Montpellier	3.51	43.42	2006	6.14	mid June	Predator (syrphids mostly)	predator	#/25 tillers	1.2	4.8	E031
Europe	France	Montpellier	3.51	43.42	2006	6.21	late June	Predator (syrphids mostly)	predator	#/25 tillers	1.26	5.04	E031
Europe	France	Montpellier	3.51	43.42	2007	4.04	early April	Predator (syrphids mostly)	predator	#/25 tillers	3	12	E031
Europe	France	Montpellier	3.51	43.42	2007	4.11	mid April	Predator (syrphids mostly)	predator	#/25 tillers	5	20	E031
Europe	France	Montpellier	3.51	43.42	2007	4.18	late April	Predator (syrphids mostly)	predator	#/25 tillers	3.7	14.8	E031
Europe	France	Montpellier	3.51	43.42	2007	4.25	late April	Predator (syrphids mostly)	predator	#/25 tillers	3.5	14	E031
Europe	France	Montpellier	3.51	43.42	2007	5.02	early May	Predator (syrphids mostly)	predator	#/25 tillers	2.8	11.2	E031
Europe	France	Montpellier	3.51	43.42	2007	5.09	early May	Predator (syrphids mostly)	predator	#/25 tillers	1.7	6.8	E031
Europe	France	Montpellier	3.51	43.42	2007	5.16	mid May	Predator (syrphids mostly)	predator	#/25 tillers	1.6	6.4	E031
Europe	France	Montpellier	3.51	43.42	2007	5.23	late May	Predator (syrphids mostly)	predator	#/25 tillers	2.24	8.96	E031
Europe	France	Montpellier	3.51	43.42	2007	5.3	late May	Predator (syrphids mostly)	predator	#/25 tillers	1.78	7.12	E031
Europe	France	Montpellier	3.51	43.42	2007	6.06	early June	Predator (syrphids mostly)	predator	#/25 tillers	1.66	6.64	E031
Europe	France	Montpellier	3.51	43.42	2007	6.13	mid June	Predator (syrphids mostly)	predator	#/25 tillers	2.1	8.4	E031
Europe	Germany	Lower Saxony	10.78	52.43	2000	5.24	late May	Syrphid/食蚜蝇	syrphid	#/50 shoots	0.1	0.2	E032
Europe	Germany	Lower Saxony	10.78	52.43	2000	6.18	mid June	Syrphid/食蚜蝇	syrphid	#/50 shoots	2	4	E032
Europe	Germany	Lower Saxony	10.78	52.43	2000	6.18	mid June	Syrphid/食蚜蝇	syrphid	#/50 shoots	1.2	2.4	E032
Europe	Germany	Lower Saxony	10.78	52.43	2000	6.24	late June	Syrphid/食蚜蝇	syrphid	#/50 shoots	3.8	7.6	E032
Europe	Germany	Lower Saxony	10.78	52.43	2000	6.24	late June	Syrphid/食蚜蝇	syrphid	#/50 shoots	2.8	5.6	E032
Europe	Germany	Lower Saxony	10.78	52.43	2000	6.28	late June	Syrphid/食蚜蝇	syrphid	#/50 shoots	4	8	E032
Europe	Germany	Lower Saxony	10.78	52.43	2000	6.28	late June	Syrphid/食蚜蝇	syrphid	#/50 shoots	3.7	7.4	E032
Europe	Germany	Lower Saxony	10.78	52.43	2000	7.02	early July	Syrphid/食蚜蝇	syrphid	#/50 shoots	3.3	6.6	E032
Europe	Germany	Lower Saxony	10.78	52.43	2000	7.02	early July	Syrphid/食蚜蝇	syrphid	#/50 shoots	1.3	2.6	E032
Europe	Germany	Lower Saxony	10.78	52.43	2000	7.08	early July	Syrphid/食蚜蝇	syrphid	#/50 shoots	3.6	7.2	E032
Europe	Germany	Lower Saxony	10.78	52.43	2000	7.08	early July	Syrphid/食蚜蝇	syrphid	#/50 shoots	1.5	3	E032
Europe	Germany	Lower Saxony	10.78	52.43	2000	7.16	mid July	Syrphid/食蚜蝇	syrphid	#/50 shoots	2	4	E032
Europe	Germany	Lower Saxony	10.78	52.43	2000	7.16	mid July	Syrphid/食蚜蝇	syrphid	#/50 shoots	1.2	2.4	E032
Europe	Germany	Lower Saxony	10.78	52.43	2000	7.24	late July	Syrphid/食蚜蝇	syrphid	#/50 shoots	1.8	3.6	E032
Europe	Germany	Lower Saxony	10.78	52.43	2000	7.24	late July	Syrphid/食蚜蝇	syrphid	#/50 shoots	1.2	2.4	E032

## Sheet: paper list
paper	Source (Chinese)	Source
C001	1995年四川省小麦蚜虫特大发生原因分析	Analysis on the Causes of Outbreak of Wheat Aphids in Sichuan Province in 1995
C002	1999年焦作市小麦蚜虫大发生特点及原因浅析	Analysis on the Characteristics and Reasons of Wheat Aphids in Jiaozuo City in 1999
C003	2003年平凉市小麦主要病虫害发生特点及防治对策	Occurrence characteristics and control strategies of main wheat diseases and insect pests in Pingliang City in 2003
C004	2010年徐州市小麦穗蚜重发原因分析及防治对策	Analysis on the recurrence of wheat ear aphid in Xuzhou in 2010 and its control countermeasures
C005	2014年成武县小麦病虫害发生实况及原因分析	Facts and causes analysis of wheat diseases and insect pests in Chengwu County in 2014
C006	2014年阜宁县小麦蚜虫大发生原因及防治对策	Study on the causes and the control measures of wheat aphids in Funing County in 2014
C007	3个新引进小麦品种对麦长管蚜抗性的初步研究	Preliminary Study on the Resistance of Three Newly Introduced Wheat Varieties to Rhopalosiphum avenae
C009	NA	Resistance of wheat accessions to the English Grain Aphid Sitobion avenae
C010	不同小麦群体对麦蚜及主要天敌动态的影响	Effects of different wheat populations on the dynamics of wheat aphids and main natural enemies
C011	不同氮肥水平对麦蚜天敌群落的生物多样性及空间格局动态的影响	Effects of Different Nitrogen Levels on the Biodiversity and Spatial Pattern Dynamics of Wheat Aphid Natural Enemy Community
C012	不同灌水处理对麦田麦长管蚜种群动态的影响	Effects of Different Irrigation Treatments on the Population Dynamics of Pipe Aphid in Wheat Field
C013	不同药剂拌种对小麦蚜虫_纹枯病和全蚀病的防治效果	The control effect of seed dressing with different pesticides on wheat aphids, sheath blight and total erosion
C014	临渭区小麦主要害虫发生特点与防治技术变迁研究	Study on the Occurrence Characteristics of Main Wheat Pests in Linwei District and the Changes of Controlling Techniques
C015	优拌悬浮种衣剂拌种对小麦蚜虫控制效果及小麦生长发育的影响	Effect of Seed Dressing with Suspended Seed Coating on Wheat Aphids and Wheat Growth
C016	冀东地区小麦长管蚜及其寄生蜂种群动态	Population dynamics of wheat aphid and its parasitic wasp in eastern Hebei
C017	几种小麦拌种剂对麦蚜_麦蜘蛛的防控效果试验研究_李薇	Experimental Study on the Control Effect of Several Wheat Seed Dressing Agents on Wheat Aphids and Wheat Spiders Li Wei
C018	利用改良的Chelex方法快速调查田间新蚜虫疠霉的流行	Use the improved Chelex method to quickly investigate the prevalence of new aphids in the field
C019	北京麦蚜虫害的光谱测量与分析	Spectral measurement and analysis of Beijing wheat aphids
C020	即墨市麦蚜近年发生轻主要原因是生态控制的分析	Analysis of the main reason for the slight occurrence of wheat aphid in Jimo City in recent years is ecological control
C021	可立施等药剂防治麦田蚜虫试验简报	A brief report on the experiment of controlling aphids in wheat fields with Kelishi
C022	吡虫啉拌种对冀东地区小麦长管蚜的防效及天敌的影响	Effect of Imidacloprid Seed Dressing on the Control Effect and Natural Enemies of Wheat Aphid in Eastern Hebei
C023	吡虫啉拌种防治小麦蚜虫技术及安全性研究	Study on technology and safety of imidacloprid dressing seeds to control wheat aphids
C024	吸虫塔与田间麦蚜种群数量变化关系研	Study on the relationship between fluke tower and field wheat aphid population changes
C026	唐山市小麦蚜虫发生规律及防控时期研究	Study on the occurrence regularity and control period of wheat aphids in Tangshan City
C027	多种因素对麦蚜及天敌发生影响的研究	Study on the Influence of Various Factors on the Occurrence of Wheat Aphids and Natural Enemies
C028	小麦不同品种上麦蚜及其天敌的数量变动	Changes in the number of wheat aphids and their natural enemies on different wheat varieties
C029	小麦不同抗蚜性品种对麦蚜种群动态的影响	Effects of different wheat varieties with aphid resistance on population dynamics of wheat aphid
C033	小麦互益素对麦长管蚜及其天敌的影响	Effect of Wheat Co-Yield on Rhopalosiphum avenae and Its Natural Enemies
C034	小麦品种多样性对麦长管蚜的生态调控作用	The Ecological Regulation Effect of Wheat Variety Diversity on Rhopalosiphum avenae
C035	小麦品种对麦蚜天敌群落生物多样性的影响_	Effect of Wheat Varieties on Biodiversity of Wheat Aphid's Natural Enemy Community
C038	小麦播种期对麦蚜及七星瓢虫的影响	The effect of wheat sowing date on wheat aphid and Coccinella septempunctata
C039	小麦穗期蚜虫的虫量达标期预报及防治对策	Forecast and control countermeasures for the reach-standard period of aphids in wheat ear stage
C040	小麦蚜虫与黄矮病的关系及其测报研究	Study on the relationship between wheat aphids and yellow dwarf disease and its forecast
C041	小麦蚜虫发生数量对小麦叶枯病发生程度的影响研究	Study on the influence of the number of wheat aphids on the occurrence of wheat leaf blight
C042	小麦蚜虫发生规律及防治技术研究	Study on the Occurrence and Control Techniques of Wheat Aphids
C043	小麦蚜虫混合种群数量动态研究	Study on the Dynamics of the Mixed Population of Wheat Aphids
C045	小麦蚜虫的发生特点及防治对策	Occurrence characteristics and control strategies of wheat aphids
C046	小麦间作大蒜或油菜对麦长管蚜及其主要天敌种群动态的影响	Effect of wheat intercropping garlic or rape on the population dynamics of Rhopalosiphum avenae and its main natural enemies
C047	小麦间作田微环境变化及其对麦长管蚜种群数量的影响	Micro-environmental changes in wheat intercropping fields and their effects on the population of P. avenae
C048	山西省蚜茧蜂资源_种群动态及保护利用研究	Aphid resources in Shanxi Province_population dynamics and protection and utilization
C049	庆阳市麦长管蚜发生期预测模型的建立	The establishment of the prediction model for the occurrence period of Rhopalosiphum in Qingyang City
C050	成都地区冬小麦蚜虫的发生规律及防治对策	Occurrence and control strategies of winter wheat aphids in Chengdu
C051	抗禾谷缢管蚜的小麦品系68K的抗蚜性鉴定简报	A brief report on the identification of wheat strain 68K resistant to Rhopalosiphum padi
C059	新烟碱类杀虫剂拌种防治麦蚜效果及安全性研究	Study on the effect and safety of seed dressing with neonicotinoids to control wheat aphid
C060	晋中盆地麦蚜发生为害程度及原因分析	Analysis of the damage degree and cause of wheat aphid in Jinzhong Basin
C061	曲阜市麦蚜复合种群动态与发生因素浅析	Analysis on the dynamics and occurrence factors of the compound population of wheat aphid in Qufu
C062	果麦间作模式下麦田麦长管蚜种群动态研究	Study on population dynamics of Rhopalosiphum in wheat field under fruit-wheat intercropping mode
C063	植物篱对小麦蚜虫及其天敌种群的影响	Effects of plant hedges on wheat aphids and their natural enemies
C064	模拟气候变暖对不同纬度带麦长管蚜和禾谷缢管蚜种群动态的影响_韩宗礼	The impact of simulated climate warming on the population dynamics of Rhopalosiphum padi and Rhopalosiphum padi in different latitudes Han Zongli
C067	河北省白洋淀周边地区小麦蚜虫种群消长动态	Population dynamics of wheat aphids in the surrounding area of ​​Baiyangdian in Hebei Province
C068	河南中部麦区小麦病虫害综合防治技术体系	Integrated control technology system of wheat diseases and insect pests in the central wheat region of Henan
C069	河南许昌麦蚜近年重发原因分析及应采取的防治对策	Analysis of the recurrence of wheat aphid in Xuchang, Henan Province in recent years and the countermeasures to be taken
C071	淮北麦田天敌的发生规律及影响因子分析	Analysis on the Occurrence and Influencing Factors of Natural Enemies in Huaibei Wheat Field
C072	清水县麦蚜天敌种群与蚜量消长关系的调查分析	Investigation and analysis of the relationship between the population of wheat aphid's natural enemies and its population in Qingshui County
C073	渑池地区春季麦蚜种群数量动态及天敌追随现象研究	Study on the population dynamics of wheat aphid population in spring in Mianchi area and the following phenomenon of natural enemies
C075	甘肃甘谷县麦蚜种群动态及防治指标初探	Primary study on population dynamics and control indexes of wheat aphid in Gangu County, Gansu
C076	甘肃省天水市麦蚜发生规律及小麦种植模式对其种群数量的影响	The occurrence of wheat aphid in Tianshui City, Gansu Province and the influence of wheat planting patterns on its population
C077	甘肃省甘谷县麦蚜发生规律研究	Study on the Occurrence of Wheat Aphid in Gangu County of Gansu Province
C078	田间模拟加温对麦蚜_天敌种群数量及小麦产量的影响_刘新华	Effect of Field Simulated Heating on Wheat Aphid_Natural Enemy Population and Wheat Yield_Liu Xinhua
C079	真巧_好拌_拌种防治麦蚜效果及对小麦生长发育的影响	Zhen Qiao_Hao Mix_The effect of seed dressing on wheat aphid control and its influence on wheat growth and development
C080	立克秀和高巧对小麦主要病虫害的防治效果	Control effects of Li Kexiu and Gaoqiao on main wheat diseases and insect pests
C082	自然天敌控制小麦蚜虫的效果观察	Observation on the effect of natural enemies on wheat aphids
C083	药剂拌种对小麦地下害虫及蚜虫的防治效果	The control effect of chemical seed dressing on wheat underground pests and aphids
C086	邹城市麦蚜发生规律与化学防治关键期研究	Study on the Occurrence Law of Wheat Aphid and the Key Period of Chemical Control in Zoucheng City
C087	郯城县麦蚜天敌消长动态及保护利用探讨	Discussion on the growth and decline of wheat aphid's natural enemies in Tancheng County and their protection and utilization
C088	间作与MeSA释放对麦长管蚜及其优势天敌的生态效应	Ecological effects of intercropping and MeSA release on Ripe aphid and its dominant natural enemies
C089	阜阳市小麦蚜虫发生规律初探_张峰	Preliminary Study on the Occurrence of Wheat Aphids in Fuyang City Zhang Feng
C090	陇南山区小麦蚜虫发生气象条件及程度预测模型	Forecast model of meteorological conditions and degree of occurrence of wheat aphids in Longnan mountain area
C091	陕西关中地区小麦穗期蚜虫发生及抗性治理对策	Occurrence of aphids at wheat ear stage in Guanzhong area, Shaanxi
C092	高巧_立克秀悬浮种衣剂防治小麦病虫害试验报告	Gao Qiao Likexiu suspension seed coating agent control wheat diseases and insect pests test report
C093	麦田穗期蚜虫与主要天敌的空间分布型及其跟随关系调查初报	Preliminary investigation on the spatial distribution pattern and following relationship between aphids and main natural enemies in wheat field
C094	麦田蚜茧蜂寄生率的研究初报	Preliminary Study on the Parasitism Rate of Aphid in Wheat Field
C095	麦田蚜茧蜂的初步研究	Preliminary Study on the Aphid in Wheat Field
C097	麦蚜与天敌的时空分布动态及杀虫剂对麦蚜致死和亚致死效应的研究	Analysis of the spatial pattern of wheat aphid and Propylaea in wheat field_李文强
C098	麦蚜发生规律及其天敌的控制作用	The occurrence law of wheat aphid and the control effect of its natural enemies
C099	麦蚜发生规律的调查研究	Investigation on the occurrence of wheat aphid
C101	麦蚜和天敌田间种群动态及天敌控制效果	Field population dynamics of wheat aphids and natural enemies and control effects of natural enemies
C103	麦蚜天敌瓢虫增殖技术研究	Study on the Propagation Technology of Ladybird, the Natural Enemy of Wheat Aphid
C104	麦蚜天敌自然种群数值反应研究	Study on Numerical Response of Natural Enemies of Wheat Aphid
C107	麦蚜种群的发生为害与主要影响因子分析	Analysis of the occurrence, damage and main influencing factors of wheat aphid population
C108	麦长管蚜与小麦互作及其翅发育和飞行肌降解	Interaction between Piper aphid and wheat and its wing development and flight muscle degradation
C109	麦长管蚜及其天敌的种群发生和食物网分析	Analysis of the population occurrence and food web of the tube aphid and its natural enemies
C110	麦长管蚜发生量预测预报方法的研究	Study on the Forecasting Method of the Occurrence of Pipe Aphid
C112	麦长管蚜虫源问题研究	Research on the Source of Aphids in Wheat Long Tube
C113	黄色粘板对小麦蚜虫及其天敌的诱集作用	The trapping effect of yellow sticky board on wheat aphids and their natural enemies
C114	龟纹瓢虫成虫对麦蚜捕食作用的研究	Predation of Propylaea adult on wheat aphid
C116	NA	Effects of imidacloprid and clothianidin seed treatments on wheat aphids and their natural enemies on winter wheat
C117	NA	Habitat heterogeneity stabilizes the spatial and temporal interactions between cereal aphids and parasitic wasps
C119	NA	Influence of Garlic Intercropping or Active Emitted Volatiles in Releasers on Aphid and Related Beneficial in Wheat Fields in China
C120	春小麦蚜虫消长规律及与气象因素关系的初步研究	Preliminary Study on the Growth and Decline of Spring Wheat Aphids and Their Relationship with Meteorological Factors
E001	NA	a computer-based advisory system for cereal aphids-field-testing the model
E002	NA	A field study of the predators of the grain aphid, Sitobionavenae(F.) (Hemiptera Aphididae), in winter wheat in UK
E003	NA	a survey of aphids and aphid parasitoids in cereal fields in Denmark
E004	NA	Aphid colony turn-over influences the spatial distribution of the grain aphid Sitobion avenae over the wheat growing season
E005	NA	Aphids and their natural enemies (Hymenoptera and Entomophthorales) in cereals - Population dynamics, prevalence and effect of insect pathogenic fungi
E006	NA	Aphids in spring sown cereals in central Sweden Abundance and distribution 1980-1983
E007	NA	Apparent competition or apparent mutualism An analysis of the influence of rose bush strip management on aphid population in wheat field
E008	NA	Associations of Wheat with Pea Can Reduce Aphid Infestations
E009	NA	body size and the temporal sequence in the reproductive activity of two species of aphidophagous coccinellids exploiting the same resource
E010	NA	Cereal aphids (Hemiptera Aphidoidea) in Serbia Seasonal dynamics and natural enemies
E011	NA	Control of cereal aphids in winter wheat by natural enemies aphid- specific predators, parasitoids and pathogenic fungi
E012	NA	Diuraphis noxia (Homoptera Aphididae) Population Dynamics and Impact of Natural Enemies in the Montpellier Region of Southern France
E013	NA	Effect of stinging nettle habitats on aphidophagous predators and parasitoids in wheat and green pea ﬁelds with special attention to the invader Harmonia axyridis Pallas (Coleoptera Coccinellidae)
E014	NA	Effects of different intensities of fertilisers and pesticides on aphids and aphid predators in winter wheat
E015	NA	Epidemiology and simulation of population development of Sitobiona venae in winter wheat
E016	NA	Field assessments of resistance to the aphids Sitobion avenae and Metupuluphium dirhodum in old and modern spring-sown wheats
E017	NA	Inﬂuence of beetle banks on cereal aphid predation in winter wheat
E018	NA	INFLUENCE OF SPECIES COMPOSITION OF BIOCORRIDORS ON THE ABUNDANCE OF APHIDS IN CEREAL FIELDS
E019	NA	Natural Enemy Impact on the Abundance of Diuraphis noxia (Homoptera: Aphididae) in Wheat in Southern France
E020	NA	Non-target insects in unsprayed cereal edges and aphid dispersal to the adjacent crop
E021	NA	Population dynamics of aphids and syrphid larvae in winter wheat treated with different rates of pirimicarb
E023	NA	Quantifying the effects of predators on aphid populations
E024	NA	Quantifying the impact of polyphagous invertebrate predators in controlling cereal aphids and in preventing wheat yield and quality reductions
E025	NA	Relative importance of predators and parasitoids for cereal aphid control
E026	NA	Some effects of polyphagous predators on an outbreak of cerealaphid( Sitobionavenae F.) and orange wheat blossom midge( Sitodoplosismosellana Gehin)
E027	NA	The economics of reduced-rate insecticide applications to control aphids in winter wheat
E028	NA	The effect of weeds on the numbers of hoverfly (Diptera: Syrphidae) adults and the distribution and composition of their eggs in winter wheat
E029	NA	The effects of nitrogen and fungicide on cereal aphid population development and the consequences for the aphid-yield relationship in winter wheat
E030	NA	The potential of predators in natural control of aphids in wheat Results of a ten-year field study in two German landscapes
E031	NA	Unexpected lack of influence of tree rows on the dynamics of wheat aphids and their natural enemies in a temperate agroforestry system
